# Supplementary material for: Transcriptome Profiling of Phenylalanine-Treated Human Neuronal Model: Spotlight on Neurite Impairment and Synaptic Connectivity
Source: Int J Mol Sci. 2024 Sep 18;25(18):10019. doi: 10.3390/ijms251810019 (PMC11431966; doi:10.3390/ijms251810019)
Supplement: Supplementary file 1 [file ijms-25-10019-s001.zip]

Archive with 4 entries (4 files):
- Stankovic_et_al_Supplementary_figures.pdf
- Stankovic_et_al_Supplementary_TableS1-S4.xlsx
- Stankovic_et_al_Supplementary_TableS13-S17.xlsx
- Stankovic_et_al_Supplementary_TableS5-S12.xlsx
