# Supplementary material for: Transcriptome Profiling of Phenylalanine-Treated Human Neuronal Model: Spotlight on Neurite Impairment and Synaptic Connectivity
Source: Int J Mol Sci. 2024 Sep 18;25(18):10019. doi: 10.3390/ijms251810019 (PMC11431966; doi:10.3390/ijms251810019)
Supplement: Supplementary file 1 [file ijms-25-10019-s001.zip › Stankovic_et_al_Supplementary_TableS1-S4.xlsx]

## Sheet: Table S1
Table S1. DEGs identified in the sample group treated with 2.5 mM Phe, following the filtering criteria of abs(Log2FoldChange) > 0.5 and adjusted p-value < 0.05.
Gene Ensembl ID	Gene symbol	Full gene name	Log2FoldChange	adjusted p-value				p adj < 0.05 & abs(Log2FoldChnage) > 0.5
ENSG00000136826	KLF4	Kruppel-Like Factor 4	0.982264	7.71e-05				total number of DEGs	5
ENSG00000185745	IFIT1	Interferon Induced Protein With Tetratricopeptide Repeats 1	-1.63771	0.00435268				up-regulated	2
ENSG00000228589	SPCS2P4	Signal Peptidase Complex Subunit 2 Pseudogene 4	-1.83082	0.018912				down-regulated	3
ENSG00000169715	MT1E	Metallothionein 1E	-1.09806	0.018912
ENSG00000124126	PREX1	Phosphatidylinositol-3,4,5-Trisphosphate Dependent Rac Exchange Factor 1	0.70588	0.0203045

## Sheet: Table S2
Table S2. DEGs identified in the sample group treated with 5 mM Phe, following the filtering criteria of abs(Log2FoldChange) > 0.5 and adjusted p-value < 0.05.
Gene Ensembl ID	Gene symbol	Full gene name	Log2FoldChange	adjusted p-value				p adj < 0.05 & abs(Log2FoldChnage) > 0.5
ENSG00000154342	WNT3A	Wingless-Type MMTV Integration Site Family, Member 3A	3.57005	4.72e-05				total number of DEGs	7
ENSG00000124126	PREX1	Phosphatidylinositol-3,4,5-Trisphosphate Dependent Rac Exchange Factor 1	0.972879	0.000210217				up-regulated	6
ENSG00000112175	BMP5	Bone Morphogenetic Protein 5	3.86615	0.0084148				down-regulated	1
ENSG00000113361	CDH6	Cadherin 6	1.37594	0.0222424
ENSG00000177606	JUN	Jun Proto-Oncogene, AP-1 Transcription Factor Subunit	-0.737909	0.0292324
ENSG00000165376	CLDN2	Claudin 2	2.96847	0.0292324
ENSG00000134569	LRP4	LDL Receptor Related Protein 4	0.896358	0.0312336

## Sheet: Table S3
Table S3. DEGs identified in the sample group treated with 10 mM Phe, following the filtering criteria of abs(Log2FoldChange) > 0.5 and adjusted p-value < 0.05.
Gene Ensembl ID	Gene symbol	Full gene name	Log2FoldChange	adjusted p-value				p adj < 0.05 & abs(Log2FoldChnage) > 0.5
ENSG00000146674	IGFBP3	Insulin like growth factor binding protein 3	1.71709	2.17059e-09				total number of DEGs	55
ENSG00000121207	LRAT	Lecithin Retinol Acyltransferase	2.80643	2.17059e-09				up-regulated	42
ENSG00000126709	IFI6	Interferon alpha inducible protein 6	-1.60917	1.17877e-05				down-regulated	13
ENSG00000124126	PREX1	Phosphatidylinositol-3,4,5-trisphosphate dependent Rac exchange factor 1	1.15001	1.17877e-05
ENSG00000158270	COLEC12	Collectin subfamily member 12	1.65968	2.12752e-05
ENSG00000065618	COL17A1	Collagen type XVII alpha 1 chain	1.49653	2.29711e-05
ENSG00000134569	LRP4	LDL receptor related protein 4	1.09446	0.000171687
ENSG00000185745	IFIT1	Interferon induced protein with tetratricopeptide repeats 1	-1.72694	0.000177884
ENSG00000092758	COL9A3	Collagen type IX alpha 3 chain	1.56353	0.000236178
ENSG00000171219	CDC42BPG	CDC42 binding protein kinase gamma	1.02328	0.00026638
ENSG00000157601	MX1	MX dynamin like GTPase 1	-1.169	0.000266933
ENSG00000134595	SOX3	SRY-box 3	1.0424	0.00054588
ENSG00000100097	LGALS1	Galectin 1	-1.1026	0.00244676
ENSG00000275895	U2AF1L5	U2 small nuclear RNA auxiliary factor 1 like 5	2.23885	0.00244676
ENSG00000222009	BTBD19	BTB domain containing 19	0.995954	0.00260552
ENSG00000205572	SERF1B	Small EDRK-rich factor 1B	-2.43101	0.00340867
ENSG00000111335	OAS2	2'-5'-oligoadenylate synthetase 2	-1.98889	0.00340867
ENSG00000113361	CDH6	Cadherin 6	1.16267	0.00340867
ENSG00000106624	AEBP1	AE binding protein 1	1.16387	0.00409245
ENSG00000175793	SFN	Stratifin	1.37172	0.00484023
ENSG00000089127	OAS1	2'-5'-oligoadenylate synthetase 1	-1.26104	0.0065819
ENSG00000172164	SNTB1	Syntrophin beta 1	1.30627	0.00833787
ENSG00000137959	IFI44L	Interferon induced protein 44 like	-1.84314	0.0102444
ENSG00000169105	CHST14	Carbohydrate sulfotransferase 14	0.808212	0.0125769
ENSG00000139219	COL2A1	Collagen type II alpha 1 chain	0.994156	0.0132422
ENSG00000104881	PPP1R13L	Protein phosphatase 1 regulatory subunit 13 like	1.07224	0.0132422
ENSG00000159733	ZFYVE28	Zinc finger FYVE-type containing 28	1.13996	0.0132422
ENSG00000088340	FER1L4	Fer-1 like family member 4	1.25678	0.0137995
ENSG00000169174	PCSK9	Proprotein convertase subtilisin/kexin type 9	1.41314	0.0147118
ENSG00000180921	FAM83H	Family with sequence similarity 83 member H	0.919065	0.0161673
ENSG00000283632	EXOC3L2	Exocyst complex component 3 like 2	1.9769	0.0190664
ENSG00000165949	IFI27	Interferon alpha inducible protein 27	-1.33694	0.0201107
ENSG00000101412	E2F1	E2F transcription factor 1	1.08784	0.0201107
ENSG00000178919	FOXE1	Forkhead box E1	1.3695	0.0201851
ENSG00000135447	PPP1R1A	Protein phosphatase 1 regulatory inhibitor subunit 1A	-1.17866	0.0217206
ENSG00000196358	NTNG2	Netrin G2	0.870743	0.0217206
ENSG00000115468	EFHD1	EF-hand domain family member D1	0.921845	0.0217206
ENSG00000186635	ARAP1	ArfGAP with RhoGAP domain, ankyrin repeat and PH domain 1	0.772663	0.0249323
ENSG00000175040	CHST2	Carbohydrate sulfotransferase 2	0.806239	0.0249323
ENSG00000187244	BCAM	Basal cell adhesion molecule	0.819567	0.0249323
ENSG00000166831	RBPMS2	RNA binding protein, mRNA processing factor 2	1.67188	0.0249323
ENSG00000112175	BMP5	Bone morphogenetic protein 5	3.24715	0.0249323
ENSG00000137965	IFI44	Interferon induced protein 44	-1.4461	0.0274319
ENSG00000102195	GPR50	G protein-coupled receptor 50	3.49982	0.0274319
ENSG00000163132	MSX1	Msh homeobox 1	1.01763	0.0283047
ENSG00000197568	HHLA3	HERV-H LTR-associating 3	0.871258	0.0313669
ENSG00000113319	RASGRF2	Ras protein specific guanine nucleotide releasing factor 2	0.920701	0.0313669
ENSG00000111218	PRMT8	Protein arginine methyltransferase 8	-1.22253	0.0314963
ENSG00000134326	CMPK2	Cytidine/uridine monophosphate kinase 2	-0.876117	0.033418
ENSG00000108846	ABCC3	ATP binding cassette subfamily C member 3	1.12366	0.0340609
ENSG00000075275	CELSR1	Cadherin EGF LAG seven-pass G-type receptor 1	0.704862	0.0407272
ENSG00000088836	SLC4A11	Solute carrier family 4 member 11	0.77307	0.0426847
ENSG00000172005	MAL	Mal, T cell differentiation protein	0.991384	0.0435295
ENSG00000181234	TMEM132C	Transmembrane protein 132C	1.31932	0.0466201
ENSG00000043355	ZIC2	Zic family member 2	1.00244	0.0466201

## Sheet: Table S4
Table S4. DEGs identified in the sample group treated with 30 mM Phe, following the filtering criteria of abs(Log2FoldChange) > 0.5 and adjusted p-value < 0.05.
Gene Ensembl ID	Gene symbol	Log2FoldChange	adjusted p-value				p adj < 0.05 & abs(Log2FoldChnage) > 0.5
ENSG00000223972	DDX11L1	3.24165	0.0278541				total number of DEGs	1285
ENSG00000233522	FAM224A	3.18632	0.00500414				up-regulated	433
ENSG00000121207	LRAT	2.89186	8.66e-15				down-regulated	852
ENSG00000185610	DBX2	2.85353	0.0107309
ENSG00000084734	GCKR	2.53312	0.000127527
ENSG00000167800	TBX10	2.51141	0.00227812
ENSG00000184313	MROH7	2.50732	0.0189149
ENSG00000197353	LYPD2	2.50231	0.0111031
ENSG00000160801	PTH1R	2.40074	1.53e-07
ENSG00000179564	LSMEM2	2.27713	6.16e-09
ENSG00000183484	GPR132	2.2414	0.0133088
ENSG00000111344	RASAL1	2.23583	0.0217654
ENSG00000108932	SLC16A6	2.20258	0.000130081
ENSG00000164900	GBX1	2.15364	0.00507437
ENSG00000179111	HES7	2.13793	0.0374847
ENSG00000214141	ACTN4P2	2.13244	0.0158828
ENSG00000185332	TMEM105	2.12824	0.000382469
ENSG00000196218	RYR1	2.10679	0.000714985
ENSG00000256612	CYP2B7P	2.05256	0.019758
ENSG00000149922	TBX6	1.99472	0.00290697
ENSG00000261594	TPBGL	1.93229	0.000286756
ENSG00000157343	ARMC12	1.92417	9.72e-06
ENSG00000167703	SLC43A2	1.92252	1.28e-15
ENSG00000204099	NEU4	1.91606	0.000274193
ENSG00000175267	VWA3A	1.88484	0.0273083
ENSG00000188176	SMTNL2	1.8795	0.0181119
ENSG00000250982	GAPDHP35	1.87373	0.0015537
ENSG00000229828	PDE4DIPP1	1.86848	0.0408898
ENSG00000143994	ABHD1	1.85408	0.0418667
ENSG00000174326	SLC16A11	1.81485	0.0419886
ENSG00000089558	KCNH4	1.78947	0.00104305
ENSG00000143552	NUP210L	1.77159	0.000368796
ENSG00000128917	DLL4	1.76414	0.00847399
ENSG00000004799	PDK4	1.74731	0.00743683
ENSG00000070388	FGF22	1.72856	0.0261138
ENSG00000178401	DNAJC22	1.72014	0.000714985
ENSG00000142347	MYO1F	1.71881	0.0164069
ENSG00000183691	NOG	1.71358	7.87e-05
ENSG00000159650	UROC1	1.71241	0.0402574
ENSG00000173338	KCNK7	1.70176	0.0121244
ENSG00000197558	SSPO	1.69059	3.47e-07
ENSG00000206113	CFAP99	1.68221	0.0102868
ENSG00000157992	KRTCAP3	1.67869	0.00426253
ENSG00000204791	SMPD5	1.67515	0.0119025
ENSG00000167483	FAM129C	1.66413	0.000166497
ENSG00000204052	LRRC73	1.63875	0.000489743
ENSG00000243566	UPK3B	1.59603	0.0472819
ENSG00000115844	DLX2	1.59244	0.000286756
ENSG00000176919	C8G	1.58463	0.0202808
ENSG00000186854	TRABD2A	1.57969	0.0061322
ENSG00000168350	DEGS2	1.53928	0.00900315
ENSG00000227159	DDX11L16	1.52168	0.00878719
ENSG00000132702	HAPLN2	1.51398	0.00765872
ENSG00000105289	TJP3	1.50951	0.000200937
ENSG00000064300	NGFR	1.50729	0.0059126
ENSG00000144045	DQX1	1.48957	0.000614729
ENSG00000167608	TMC4	1.47196	0.00255174
ENSG00000127578	WFIKKN1	1.45298	0.00614328
ENSG00000126583	PRKCG	1.45151	0.00166205
ENSG00000214578	HMGN2P15	1.44523	0.0105396
ENSG00000204866	IGFL2	1.44025	0.00128307
ENSG00000181291	TMEM132E	1.43987	0.000229621
ENSG00000215912	TTC34	1.42929	0.0139312
ENSG00000185669	SNAI3	1.42886	0.000155927
ENSG00000107821	KAZALD1	1.42724	0.00233139
ENSG00000124507	PACSIN1	1.42484	0.00743683
ENSG00000168928	CTRB2	1.41968	0.0262775
ENSG00000166426	CRABP1	1.40799	0.00426253
ENSG00000250091	DNAH10OS	1.4009	1.11e-05
ENSG00000168542	COL3A1	1.39159	5.35e-05
ENSG00000197540	GZMM	1.38777	0.0256941
ENSG00000166278	C2	1.38295	0.0200637
ENSG00000168071	CCDC88B	1.38165	6.6e-05
ENSG00000130943	PKDREJ	1.37433	0.00919155
ENSG00000012171	SEMA3B	1.36962	4.32e-07
ENSG00000099769	IGFALS	1.35929	0.0214761
ENSG00000175785	PRIMA1	1.35816	0.00984332
ENSG00000166126	AMN	1.35805	0.0184864
ENSG00000115297	TLX2	1.35432	0.0229872
ENSG00000197054	ZNF763	1.34723	0.0253837
ENSG00000174792	ODAPH	1.34207	0.00376639
ENSG00000176472	ZNF575	1.33814	0.031471
ENSG00000149599	DUSP15	1.33555	0.00032254
ENSG00000204060	FOXO6	1.33395	0.00524885
ENSG00000184163	C1QTNF12	1.33049	0.0165048
ENSG00000185522	LMNTD2	1.32162	0.000840498
ENSG00000226443	GAPDHP32	1.31784	0.0300744
ENSG00000188396	TCTEX1D4	1.30889	0.0285138
ENSG00000182685	BRICD5	1.30826	0.00012172
ENSG00000188779	SKOR1	1.30783	0.0152046
ENSG00000215045	GRID2IP	1.30241	0.0273083
ENSG00000240244	GAPDHP33	1.29704	0.0419724
ENSG00000206140	TMEM191C	1.29626	0.00290697
ENSG00000166825	ANPEP	1.2894	0.0266376
ENSG00000138080	EMILIN1	1.28925	0.00113639
ENSG00000064201	TSPAN32	1.28813	0.0383771
ENSG00000188199	NUTM2B	1.28269	0.00327262
ENSG00000103495	MAZ	1.2801	0.00410406
ENSG00000108785	HSD17B1P1	1.26511	0.0224396
ENSG00000236875	DDX11L5	1.26214	0.00984734
ENSG00000161509	GRIN2C	1.25918	0.00322103
ENSG00000165449	SLC16A9	1.25615	2.64e-05
ENSG00000139438	FAM222A	1.25489	0.00746007
ENSG00000124493	GRM4	1.25465	0.00581056
ENSG00000109072	VTN	1.25416	0.00259867
ENSG00000185633	NDUFA4L2	1.2534	0.011406
ENSG00000100985	MMP9	1.2389	0.0243509
ENSG00000160957	RECQL4	1.23285	0.00086814
ENSG00000185668	POU3F1	1.2326	0.00847399
ENSG00000132698	RAB25	1.2326	0.0416865
ENSG00000163888	CAMK2N2	1.22885	0.00748387
ENSG00000179044	EXOC3L1	1.22831	0.0149516
ENSG00000196517	SLC6A9	1.22345	9.96e-06
ENSG00000213199	ASIC3	1.21707	0.000261214
ENSG00000091536	MYO15A	1.21213	0.00520119
ENSG00000168546	GFRA2	1.20895	0.00365922
ENSG00000070729	CNGB1	1.20547	0.0281936
ENSG00000197044	ZNF441	1.20117	0.000462477
ENSG00000135519	KCNH3	1.19879	0.00850627
ENSG00000186648	CARMIL3	1.19629	0.000394785
ENSG00000072182	ASIC4	1.19626	0.00293807
ENSG00000186994	KANK3	1.19488	0.00426253
ENSG00000163873	GRIK3	1.19159	0.00483101
ENSG00000228253	MT-ATP8	1.19153	0.00378139
ENSG00000180096	SEPTIN1	1.1914	0.010297
ENSG00000089847	ANKRD24	1.18865	0.00208716
ENSG00000088340	FER1L4	1.1825	0.000979537
ENSG00000214562	NUTM2D	1.17926	0.00227812
ENSG00000127528	KLF2	1.17361	0.0233997
ENSG00000113430	IRX4	1.17361	0.0337126
ENSG00000185347	TEDC1	1.17278	0.0200933
ENSG00000204314	PRRT1	1.17276	0.0240739
ENSG00000159733	ZFYVE28	1.15978	0.0073234
ENSG00000148824	MTG1	1.15778	0.000357483
ENSG00000070669	ASNS	1.15664	0.0495386
ENSG00000105538	RASIP1	1.15088	0.031589
ENSG00000160117	ANKLE1	1.14942	0.0226387
ENSG00000125872	LRRN4	1.14863	0.0379025
ENSG00000095713	CRTAC1	1.14664	0.00103519
ENSG00000161682	FAM171A2	1.1441	0.0111506
ENSG00000248671	ALG1L9P	1.143	0.033512
ENSG00000122254	HS3ST2	1.1421	0.000394785
ENSG00000196092	PAX5	1.14069	0.0102587
ENSG00000158815	FGF17	1.14015	0.00240876
ENSG00000228672	PROB1	1.13867	0.0172134
ENSG00000083454	P2RX5	1.13611	0.0227856
ENSG00000154545	MAGED4	1.12955	0.00768591
ENSG00000170549	IRX1	1.12347	0.0181821
ENSG00000106404	CLDN15	1.1195	0.00438731
ENSG00000160323	ADAMTS13	1.11805	0.000839546
ENSG00000152784	PRDM8	1.11594	0.0145397
ENSG00000181444	ZNF467	1.10968	0.000440724
ENSG00000272636	DOC2B	1.10552	0.00459254
ENSG00000275183	LENG9	1.10484	0.0141016
ENSG00000131187	F12	1.1005	0.0439812
ENSG00000111644	ACRBP	1.09976	0.00874734
ENSG00000198835	GJC2	1.09648	0.00274519
ENSG00000258839	MC1R	1.09445	0.00545909
ENSG00000188483	IER5L	1.09216	0.00874734
ENSG00000260428	SCX	1.08606	0.0115913
ENSG00000129437	KLK14	1.08582	0.0281159
ENSG00000179588	ZFPM1	1.08002	0.00459254
ENSG00000198816	ZNF358	1.07487	0.00189906
ENSG00000078814	MYH7B	1.06538	0.0229802
ENSG00000186523	FAM86B1	1.06445	0.0107349
ENSG00000196353	CPNE4	1.06317	0.0249953
ENSG00000125457	MIF4GD	1.0622	0.00086814
ENSG00000133315	MACROD1	1.06029	0.00939731
ENSG00000188878	FBF1	1.05825	0.00413824
ENSG00000102924	CBLN1	1.05795	0.029525
ENSG00000082684	SEMA5B	1.05788	0.0213865
ENSG00000131480	AOC2	1.05473	0.0112446
ENSG00000196189	SEMA4A	1.05176	0.0158828
ENSG00000130529	TRPM4	1.04778	0.000348091
ENSG00000135127	BICDL1	1.04534	0.00191657
ENSG00000220201	ZGLP1	1.04454	0.0164069
ENSG00000204839	MROH6	1.04134	0.0242802
ENSG00000167525	PROCA1	1.03635	0.00346355
ENSG00000166823	MESP1	1.03517	0.0200091
ENSG00000162755	KLHDC9	1.03331	0.00400588
ENSG00000197576	HOXA4	1.03311	0.00560256
ENSG00000101188	NTSR1	1.03287	0.0347205
ENSG00000182580	EPHB3	1.029	0.00166109
ENSG00000099866	MADCAM1	1.02237	0.0427267
ENSG00000117407	ARTN	1.01944	0.0171953
ENSG00000266714	MYO15B	1.01843	0.00426331
ENSG00000167508	MVD	1.0176	0.000286756
ENSG00000149527	PLCH2	1.01709	0.0213896
ENSG00000105613	MAST1	1.0166	0.0137483
ENSG00000185090	MANEAL	1.01495	0.00984734
ENSG00000265688	MAFG-DT	1.00863	0.00368096
ENSG00000183632	TP53TG3	1.0049	0.0492274
ENSG00000177943	MAMDC4	1.00448	0.0154603
ENSG00000144485	HES6	1.00388	0.0261824
ENSG00000125534	PPDPF	1.0026	0.000434637
ENSG00000269313	MAGIX	1.00189	0.0359862
ENSG00000131398	KCNC3	0.999429	0.0123157
ENSG00000113763	UNC5A	0.995037	0.00327262
ENSG00000123999	INHA	0.992736	0.0317156
ENSG00000109832	DDX25	0.991472	0.0306482
ENSG00000160781	PAQR6	0.991003	0.0061322
ENSG00000186517	ARHGAP30	0.989988	0.0302236
ENSG00000130653	PNPLA7	0.987869	0.0111511
ENSG00000128965	CHAC1	0.980198	0.000357483
ENSG00000094631	HDAC6	0.976737	0.000646288
ENSG00000175048	ZDHHC14	0.973593	0.000946864
ENSG00000167178	ISLR2	0.972775	0.0144253
ENSG00000171450	CDK5R2	0.968508	0.0152046
ENSG00000172232	AZU1	0.967541	0.0417114
ENSG00000107147	KCNT1	0.965605	0.0246543
ENSG00000149243	KLHL35	0.961068	0.0334666
ENSG00000149927	DOC2A	0.961013	0.0478087
ENSG00000274897	PANO1	0.959824	0.0389932
ENSG00000063180	CA11	0.958977	0.00842421
ENSG00000161328	LRRC56	0.958203	0.0209869
ENSG00000172613	RAD9A	0.958068	0.000646288
ENSG00000180448	ARHGAP45	0.957722	0.0199686
ENSG00000170561	IRX2	0.954609	0.0303419
ENSG00000143434	SEMA6C	0.954088	0.0208075
ENSG00000104814	MAP4K1	0.952843	0.0312513
ENSG00000203896	LIME1	0.951177	0.0134158
ENSG00000136842	TMOD1	0.948344	0.0364469
ENSG00000176769	TCERG1L	0.947958	0.0201299
ENSG00000113369	ARRDC3	0.946762	0.00507437
ENSG00000215218	UBE2QL1	0.944993	0.0140941
ENSG00000172508	CARNS1	0.941228	0.0439267
ENSG00000187775	DNAH17	0.933283	0.0169809
ENSG00000179943	FIZ1	0.931626	0.0177432
ENSG00000092621	PHGDH	0.930444	0.00103291
ENSG00000032444	PNPLA6	0.928913	0.00018121
ENSG00000236397	DDX11L2	0.926976	0.0214152
ENSG00000183114	FAM43B	0.926956	0.0306715
ENSG00000142910	TINAGL1	0.925797	0.0487208
ENSG00000120068	HOXB8	0.925023	0.0422
ENSG00000011332	DPF1	0.923317	0.0483667
ENSG00000101213	PTK6	0.92249	0.0498863
ENSG00000146094	DOK3	0.917522	0.0180681
ENSG00000102878	HSF4	0.916061	0.0103619
ENSG00000237289	CKMT1B	0.912619	0.0185975
ENSG00000102125	TAZ	0.910989	0.00218327
ENSG00000235194	PPP1R3E	0.910318	0.00585516
ENSG00000162728	KCNJ9	0.910121	0.00731157
ENSG00000274290	HIST1H2BE	0.907581	0.0278541
ENSG00000163053	SLC16A14	0.904725	0.00323158
ENSG00000168209	DDIT4	0.90443	0.0420792
ENSG00000058453	CROCC	0.903159	0.00300598
ENSG00000151651	ADAM8	0.903096	0.00680585
ENSG00000261221	ZNF865	0.903067	0.0315921
ENSG00000064687	ABCA7	0.902532	0.00327262
ENSG00000059915	PSD	0.901823	0.0374847
ENSG00000146674	IGFBP3	0.901452	0.00743885
ENSG00000128011	LRFN1	0.900378	0.0232856
ENSG00000213903	LTB4R	0.899983	0.00211583
ENSG00000239779	WBP1	0.898963	0.0082901
ENSG00000235374	SSR4P1	0.898461	0.0143053
ENSG00000167393	PPP2R3B	0.898018	0.00413824
ENSG00000131773	KHDRBS3	0.894248	0.00103519
ENSG00000143554	SLC27A3	0.893899	0.0217436
ENSG00000153012	LGI2	0.892478	0.00438731
ENSG00000115657	ABCB6	0.888842	0.0111031
ENSG00000131389	SLC6A6	0.886101	0.00113891
ENSG00000008300	CELSR3	0.88502	0.028411
ENSG00000167536	DHRS13	0.884772	0.0453352
ENSG00000167619	TMEM145	0.8822	0.0380874
ENSG00000130477	UNC13A	0.875332	0.00447431
ENSG00000168569	TMEM223	0.87515	0.0134087
ENSG00000250571	GLI4	0.874812	0.0170789
ENSG00000264538	SUZ12P1	0.874811	0.0209699
ENSG00000075399	VPS9D1	0.873998	0.00990984
ENSG00000105464	GRIN2D	0.867951	0.033512
ENSG00000229809	ZNF688	0.867896	0.0395609
ENSG00000177374	HIC1	0.865207	0.0104278
ENSG00000143224	PPOX	0.865126	0.00290977
ENSG00000152076	CCDC74B	0.865008	0.0216886
ENSG00000204970	PCDHA1	0.864903	0.0480713
ENSG00000250067	YJEFN3	0.864881	0.0115896
ENSG00000183793	NPIPA5	0.864234	0.0168347
ENSG00000204991	SPIRE2	0.859963	0.0201756
ENSG00000163536	SERPINI1	0.857531	0.00559213
ENSG00000171551	ECEL1	0.851911	0.0184864
ENSG00000225465	RFPL1S	0.850054	0.00743683
ENSG00000109956	B3GAT1	0.849827	0.0359862
ENSG00000213023	SYT3	0.849037	0.0318606
ENSG00000244242	IFITM10	0.848835	0.0273083
ENSG00000130226	DPP6	0.847965	0.00611746
ENSG00000143127	ITGA10	0.843888	0.0264461
ENSG00000105605	CACNG7	0.842691	0.0450682
ENSG00000135482	ZC3H10	0.841212	0.0160375
ENSG00000172893	DHCR7	0.838991	0.000774443
ENSG00000099194	SCD	0.837617	0.000121012
ENSG00000174672	BRSK2	0.835731	0.049792
ENSG00000145198	VWA5B2	0.82882	0.0273083
ENSG00000142675	CNKSR1	0.827938	0.00680585
ENSG00000236609	ZNF853	0.826888	0.0336395
ENSG00000108773	KAT2A	0.826274	0.00187273
ENSG00000104885	DOT1L	0.824479	0.029525
ENSG00000127586	CHTF18	0.822646	0.0357536
ENSG00000125848	FLRT3	0.82213	0.00680585
ENSG00000198003	CCDC151	0.820577	0.0397911
ENSG00000174365	SNHG11	0.820454	0.0198611
ENSG00000143630	HCN3	0.82016	0.00850627
ENSG00000130032	PRRG3	0.816112	0.0323511
ENSG00000173531	MST1	0.814602	0.019638
ENSG00000107281	NPDC1	0.814107	0.00340881
ENSG00000214595	EML6	0.809527	0.0152046
ENSG00000010361	FUZ	0.809222	0.0212486
ENSG00000184207	PGP	0.806732	0.0189149
ENSG00000108515	ENO3	0.805799	0.0495386
ENSG00000130758	MAP3K10	0.803967	0.0478593
ENSG00000197070	ARRDC1	0.803652	0.0136984
ENSG00000249115	HAUS5	0.801641	0.0236878
ENSG00000110881	ASIC1	0.800367	0.0431467
ENSG00000101443	WFDC2	0.799161	0.0307099
ENSG00000178971	CTC1	0.798361	0.00365922
ENSG00000160161	CILP2	0.794484	0.00702113
ENSG00000083750	RRAGB	0.793828	0.00505976
ENSG00000119227	PIGZ	0.792476	0.0136984
ENSG00000137872	SEMA6D	0.790561	0.00842421
ENSG00000099999	RNF215	0.788531	0.00697477
ENSG00000101463	SYNDIG1	0.787057	0.0184864
ENSG00000119574	ZBTB45	0.783844	0.0110277
ENSG00000187535	IFT140	0.781426	0.00722267
ENSG00000127580	WDR24	0.780621	0.0379031
ENSG00000220323	HIST2H2BD	0.780458	0.0401215
ENSG00000167524	SGK494	0.778759	0.0172044
ENSG00000139428	MMAB	0.777442	0.0061322
ENSG00000225968	ELFN1	0.771541	0.0347205
ENSG00000049769	PPP1R3F	0.770865	0.026065
ENSG00000235823	OLMALINC	0.770172	0.0395609
ENSG00000140332	TLE3	0.770043	0.0180912
ENSG00000159214	CCDC24	0.769489	0.011014
ENSG00000204257	HLA-DMA	0.767565	0.0334097
ENSG00000125170	DOK4	0.765629	0.0364215
ENSG00000157240	FZD1	0.765212	0.0134383
ENSG00000137843	PAK6	0.765061	0.0358497
ENSG00000147996	CBWD5	0.762972	0.013969
ENSG00000173264	GPR137	0.762383	0.0134584
ENSG00000164620	RELL2	0.76185	0.0255753
ENSG00000170681	CAVIN4	0.761637	0.0243509
ENSG00000130518	IQCN	0.759747	0.0179835
ENSG00000100151	PICK1	0.758615	0.0101428
ENSG00000137411	VARS2	0.753782	0.0250423
ENSG00000105726	ATP13A1	0.753305	0.00520119
ENSG00000172375	C2CD2L	0.751862	0.00667639
ENSG00000132781	MUTYH	0.750447	0.0365032
ENSG00000179532	DNHD1	0.749274	0.0307403
ENSG00000120437	ACAT2	0.745908	0.0104278
ENSG00000101224	CDC25B	0.745491	0.00662765
ENSG00000109689	STIM2	0.743753	0.00848279
ENSG00000129353	SLC44A2	0.742501	0.00346497
ENSG00000099381	SETD1A	0.741293	0.0388719
ENSG00000095066	HOOK2	0.740757	0.00719948
ENSG00000160959	LRRC14	0.737415	0.0214009
ENSG00000139266	2024-03-09	0.73712	0.0453733
ENSG00000061938	TNK2	0.736303	0.0387122
ENSG00000075461	CACNG4	0.733834	0.0472897
ENSG00000104859	CLASRP	0.731306	0.0243509
ENSG00000198933	TBKBP1	0.730701	0.0495907
ENSG00000179292	TMEM151A	0.730131	0.0200091
ENSG00000110921	MVK	0.728712	0.00482969
ENSG00000103269	RHBDL1	0.727443	0.0470875
ENSG00000186480	INSIG1	0.727248	0.0153474
ENSG00000177380	PPFIA3	0.72665	0.0303161
ENSG00000082898	XPO1	0.726145	0.00460223
ENSG00000204442	FAM155A	0.725606	0.0317016
ENSG00000160460	SPTBN4	0.725101	0.0448692
ENSG00000072954	TMEM38A	0.723906	0.0239919
ENSG00000135473	PAN2	0.717304	0.00731157
ENSG00000160404	TOR2A	0.716612	0.0252851
ENSG00000265972	TXNIP	0.7166	0.0265812
ENSG00000073605	GSDMB	0.712505	0.0318606
ENSG00000177728	TMEM94	0.710228	0.00492017
ENSG00000122756	CNTFR	0.709487	0.0190143
ENSG00000140450	ARRDC4	0.70807	0.0320407
ENSG00000135333	EPHA7	0.70718	0.0457202
ENSG00000196689	TRPV1	0.701797	0.0438639
ENSG00000178026	LRRC75B	0.700537	0.0355424
ENSG00000179912	R3HDM2	0.700141	0.010305
ENSG00000103245	CIAO3	0.697741	0.0386688
ENSG00000143303	RRNAD1	0.697101	0.0247503
ENSG00000176809	LRRC37A3	0.696929	0.0213896
ENSG00000221988	PPT2	0.696552	0.049792
ENSG00000215440	NPEPL1	0.691882	0.0468082
ENSG00000132024	CC2D1A	0.687321	0.0196078
ENSG00000173020	GRK2	0.686824	0.0360613
ENSG00000215041	NEURL4	0.686806	0.0215592
ENSG00000167766	ZNF83	0.682397	0.0104985
ENSG00000196547	MAN2A2	0.680632	0.0329646
ENSG00000243970	PPIEL	0.680485	0.0255753
ENSG00000167740	CYB5D2	0.678315	0.02421
ENSG00000011243	AKAP8L	0.678162	0.00735175
ENSG00000146556	WASH2P	0.675582	0.0237338
ENSG00000115758	ODC1	0.674454	0.0164069
ENSG00000181404	WASHC1	0.670786	0.0216795
ENSG00000162545	CAMK2N1	0.668518	0.0189048
ENSG00000100918	REC8	0.668303	0.0168347
ENSG00000182134	TDRKH	0.667377	0.0236878
ENSG00000067445	TRO	0.666486	0.0140189
ENSG00000244486	SCARF2	0.663178	0.0475493
ENSG00000076928	ARHGEF1	0.659726	0.0219187
ENSG00000178028	DMAP1	0.658847	0.00750331
ENSG00000162490	DRAXIN	0.654811	0.0302347
ENSG00000122643	NT5C3A	0.651309	0.0402574
ENSG00000197530	MIB2	0.649152	0.0420046
ENSG00000220205	VAMP2	0.645756	0.0356918
ENSG00000174669	SLC29A2	0.641982	0.0193076
ENSG00000121775	TMEM39B	0.641133	0.0434182
ENSG00000228594	FNDC10	0.640218	0.0386754
ENSG00000125266	EFNB2	0.634117	0.0201299
ENSG00000134824	FADS2	0.633953	0.0162884
ENSG00000172260	NEGR1	0.633042	0.0498863
ENSG00000132635	PCED1A	0.628244	0.0217262
ENSG00000076984	MAP2K7	0.627938	0.0364215
ENSG00000068120	COASY	0.625136	0.0202808
ENSG00000213983	AP1G2	0.623445	0.0347205
ENSG00000160767	FAM189B	0.622218	0.0323239
ENSG00000144596	GRIP2	0.621213	0.0420046
ENSG00000011021	CLCN6	0.618772	0.0309656
ENSG00000137504	CREBZF	0.618175	0.0350234
ENSG00000171163	ZNF692	0.616331	0.0431694
ENSG00000177042	TMEM80	0.615793	0.0420851
ENSG00000113108	APBB3	0.611435	0.0416865
ENSG00000166261	ZNF202	0.610266	0.0349349
ENSG00000105443	CYTH2	0.60951	0.0337019
ENSG00000165516	KLHDC2	0.599795	0.0439812
ENSG00000123983	ACSL3	0.598098	0.0310822
ENSG00000090470	PDCD7	0.597111	0.0416561
ENSG00000093072	ADA2	0.595283	0.0347205
ENSG00000141569	TRIM65	0.592471	0.0436026
ENSG00000171467	ZNF318	0.588733	0.0275824
ENSG00000103168	TAF1C	0.58864	0.0387122
ENSG00000204149	AGAP6	0.585428	0.0449237
ENSG00000160199	PKNOX1	0.585338	0.026467
ENSG00000171365	CLCN5	-0.568617	0.0414794
ENSG00000162783	IER5	-0.571285	0.0431694
ENSG00000152377	SPOCK1	-0.584319	0.0337126
ENSG00000123159	GIPC1	-0.591504	0.0236479
ENSG00000183864	TOB2	-0.598776	0.036212
ENSG00000084207	GSTP1	-0.602391	0.0257874
ENSG00000184009	ACTG1	-0.607859	0.0253468
ENSG00000178913	TAF7	-0.609452	0.022957
ENSG00000185022	MAFF	-0.611092	0.0419886
ENSG00000136888	ATP6V1G1	-0.618604	0.0391994
ENSG00000142197	DOP1B	-0.636148	0.0188229
ENSG00000203668	CHML	-0.636573	0.0439812
ENSG00000270647	TAF15	-0.638523	0.0425964
ENSG00000143549	TPM3	-0.649004	0.0443711
ENSG00000166833	NAV2	-0.649209	0.0356634
ENSG00000169855	ROBO1	-0.651496	0.0171377
ENSG00000164292	RHOBTB3	-0.657217	0.0437357
ENSG00000138095	LRPPRC	-0.660946	0.0236878
ENSG00000107819	SFXN3	-0.66295	0.0217654
ENSG00000185088	RPS27L	-0.665483	0.0297402
ENSG00000050165	DKK3	-0.674403	0.0249668
ENSG00000188738	FSIP2	-0.676401	0.0382706
ENSG00000177700	POLR2L	-0.68719	0.0275154
ENSG00000107438	PDLIM1	-0.687568	0.0216886
ENSG00000162688	AGL	-0.690993	0.0416561
ENSG00000121281	ADCY7	-0.699848	0.0475493
ENSG00000148841	ITPRIP	-0.702701	0.0446717
ENSG00000117676	RPS6KA1	-0.703369	0.0177022
ENSG00000105928	GSDME	-0.703655	0.0218172
ENSG00000100644	HIF1A	-0.705291	0.0356918
ENSG00000171914	TLN2	-0.70566	0.0310822
ENSG00000153404	PLEKHG4B	-0.707346	0.049565
ENSG00000166592	RRAD	-0.707745	0.0391968
ENSG00000158258	CLSTN2	-0.712248	0.0317845
ENSG00000139921	TMX1	-0.713858	0.0439267
ENSG00000145242	EPHA5	-0.715591	0.0219187
ENSG00000145907	G3BP1	-0.716833	0.0399562
ENSG00000129250	KIF1C	-0.717731	0.0278679
ENSG00000151233	GXYLT1	-0.718508	0.0471203
ENSG00000108179	PPIF	-0.719118	0.0403609
ENSG00000168243	GNG4	-0.719449	0.00990984
ENSG00000083937	CHMP2B	-0.719491	0.044238
ENSG00000110880	CORO1C	-0.720754	0.0429584
ENSG00000177697	CD151	-0.720827	0.0212356
ENSG00000114315	HES1	-0.722055	0.0376342
ENSG00000136231	IGF2BP3	-0.722094	0.0206657
ENSG00000114978	MOB1A	-0.724232	0.0483211
ENSG00000152767	FARP1	-0.726933	0.049015
ENSG00000170017	ALCAM	-0.728502	0.0489226
ENSG00000160932	LY6E	-0.728646	0.00680585
ENSG00000160201	U2AF1	-0.728758	0.0236878
ENSG00000134326	CMPK2	-0.729029	0.0484294
ENSG00000103187	COTL1	-0.729061	0.00984332
ENSG00000172301	COPRS	-0.729944	0.028558
ENSG00000173221	GLRX	-0.729989	0.0397911
ENSG00000153714	LURAP1L	-0.731031	0.0459073
ENSG00000077942	FBLN1	-0.734751	0.0382134
ENSG00000112655	PTK7	-0.735683	0.0487647
ENSG00000142867	BCL10	-0.735903	0.0317845
ENSG00000148053	NTRK2	-0.737232	0.0227929
ENSG00000108854	SMURF2	-0.739708	0.0218172
ENSG00000101493	ZNF516	-0.739838	0.0134087
ENSG00000095383	TBC1D2	-0.740548	0.044831
ENSG00000186575	NF2	-0.742281	0.0423784
ENSG00000163453	IGFBP7	-0.745149	0.0177432
ENSG00000177556	ATOX1	-0.746858	0.0213896
ENSG00000163811	WDR43	-0.750262	0.0417947
ENSG00000051523	CYBA	-0.750365	0.00748174
ENSG00000136997	MYC	-0.754687	0.015205
ENSG00000167460	TPM4	-0.755418	0.0279089
ENSG00000163584	RPL22L1	-0.755889	0.0206222
ENSG00000189171	S100A13	-0.757107	0.0319795
ENSG00000030582	GRN	-0.757167	0.0433601
ENSG00000171223	JUNB	-0.757569	0.0164069
ENSG00000057294	PKP2	-0.757894	0.0433653
ENSG00000134109	EDEM1	-0.758822	0.0317016
ENSG00000101871	MID1	-0.759152	0.0243448
ENSG00000213462	ERV3-1	-0.760528	0.00662765
ENSG00000078070	MCCC1	-0.764777	0.0180912
ENSG00000266028	SRGAP2	-0.766471	0.0316245
ENSG00000143149	ALDH9A1	-0.766938	0.042658
ENSG00000130589	HELZ2	-0.77129	0.0206222
ENSG00000116984	MTR	-0.77515	0.0236249
ENSG00000158092	NCK1	-0.77659	0.0291435
ENSG00000170345	FOS	-0.780693	0.0494626
ENSG00000085491	SLC25A24	-0.783279	0.0247025
ENSG00000134247	PTGFRN	-0.783737	0.0164647
ENSG00000138594	TMOD3	-0.789007	0.0337198
ENSG00000120800	UTP20	-0.789831	0.0281936
ENSG00000152332	UHMK1	-0.790268	0.0415928
ENSG00000109046	WSB1	-0.790605	0.00211472
ENSG00000119900	OGFRL1	-0.790895	0.0449912
ENSG00000114850	SSR3	-0.792404	0.0250423
ENSG00000003056	M6PR	-0.793836	0.0179597
ENSG00000112902	SEMA5A	-0.797404	0.0289927
ENSG00000197081	IGF2R	-0.799873	0.0317016
ENSG00000171469	ZNF561	-0.800276	0.0278541
ENSG00000131016	AKAP12	-0.800793	0.00392022
ENSG00000164932	CTHRC1	-0.802355	0.0315921
ENSG00000148154	UGCG	-0.803507	0.0134087
ENSG00000118960	HS1BP3	-0.805582	0.0263858
ENSG00000138835	RGS3	-0.806014	0.02421
ENSG00000118855	MFSD1	-0.80646	0.0302347
ENSG00000135048	CEMIP2	-0.807157	0.0491672
ENSG00000104635	SLC39A14	-0.807188	0.0364322
ENSG00000013293	SLC7A14	-0.808024	0.0043074
ENSG00000006042	TMEM98	-0.808566	0.00938363
ENSG00000146858	ZC3HAV1L	-0.808898	0.047863
ENSG00000005893	LAMP2	-0.809374	0.0298914
ENSG00000133131	MORC4	-0.81085	0.0485188
ENSG00000126822	PLEKHG3	-0.811048	0.0277215
ENSG00000095015	MAP3K1	-0.811092	0.0423051
ENSG00000155660	PDIA4	-0.811677	0.0155635
ENSG00000169129	AFAP1L2	-0.813071	0.0374847
ENSG00000129515	SNX6	-0.813226	0.0236878
ENSG00000101000	PROCR	-0.816628	0.0386033
ENSG00000125398	SOX9	-0.816963	0.028411
ENSG00000197565	COL4A6	-0.817325	0.0152046
ENSG00000104341	LAPTM4B	-0.817827	0.000615218
ENSG00000168461	RAB31	-0.818525	0.0257882
ENSG00000177606	JUN	-0.82008	0.00120731
ENSG00000169504	CLIC4	-0.820231	0.0350806
ENSG00000090013	BLVRB	-0.820514	0.0323239
ENSG00000169756	LIMS1	-0.820851	0.0402574
ENSG00000164961	WASHC5	-0.822064	0.0225352
ENSG00000153250	RBMS1	-0.822707	0.0364322
ENSG00000110841	PPFIBP1	-0.82389	0.0177421
ENSG00000142627	EPHA2	-0.825275	0.0271952
ENSG00000138771	SHROOM3	-0.826302	0.0415392
ENSG00000003402	CFLAR	-0.826923	0.021269
ENSG00000157227	MMP14	-0.828451	0.0348059
ENSG00000074416	MGLL	-0.829644	0.0446717
ENSG00000105971	CAV2	-0.830141	0.0282237
ENSG00000122591	FAM126A	-0.831109	0.0378033
ENSG00000196411	EPHB4	-0.831704	0.0374847
ENSG00000143603	KCNN3	-0.834829	0.0278541
ENSG00000143751	SDE2	-0.83622	0.00928837
ENSG00000119471	HSDL2	-0.837106	0.0307338
ENSG00000058668	ATP2B4	-0.837679	0.0261544
ENSG00000167601	AXL	-0.838753	0.0275824
ENSG00000168502	MTCL1	-0.838983	0.00724773
ENSG00000153820	SPHKAP	-0.839054	0.0487647
ENSG00000153233	PTPRR	-0.839839	0.008366
ENSG00000095587	TLL2	-0.841439	0.0392517
ENSG00000087074	PPP1R15A	-0.842153	0.00563879
ENSG00000070540	WIPI1	-0.843803	0.0492274
ENSG00000162909	CAPN2	-0.844633	0.02421
ENSG00000042493	CAPG	-0.845224	0.0155727
ENSG00000175567	UCP2	-0.845461	0.0436026
ENSG00000135446	CDK4	-0.845558	0.0068379
ENSG00000197601	FAR1	-0.845775	0.0143054
ENSG00000138029	HADHB	-0.846731	0.0404235
ENSG00000119681	LTBP2	-0.848752	0.042658
ENSG00000136159	NUDT15	-0.849673	0.0180681
ENSG00000166025	AMOTL1	-0.849956	0.0405165
ENSG00000169871	TRIM56	-0.850738	0.0278541
ENSG00000035403	VCL	-0.851387	0.0434688
ENSG00000112118	MCM3	-0.852283	0.0108458
ENSG00000152601	MBNL1	-0.854252	0.0299867
ENSG00000111206	FOXM1	-0.854384	0.00748174
ENSG00000116717	GADD45A	-0.854899	0.0181312
ENSG00000104763	ASAH1	-0.85627	0.0134087
ENSG00000121931	LRIF1	-0.859074	0.0239738
ENSG00000187800	PEAR1	-0.859206	0.0296804
ENSG00000198715	GLMP	-0.864042	0.0450682
ENSG00000134057	CCNB1	-0.864564	0.0486648
ENSG00000197702	PARVA	-0.865558	0.038219
ENSG00000013364	MVP	-0.865699	0.00613432
ENSG00000143333	RGS16	-0.8667	0.0347205
ENSG00000198467	TPM2	-0.868028	0.00984332
ENSG00000101384	JAG1	-0.870681	0.0315921
ENSG00000154096	THY1	-0.870804	0.00389239
ENSG00000113732	ATP6V0E1	-0.872083	0.0131882
ENSG00000135269	TES	-0.872247	0.00707846
ENSG00000106571	GLI3	-0.87366	0.0318216
ENSG00000106266	SNX8	-0.874018	0.0228543
ENSG00000156030	ELMSAN1	-0.874664	0.00286341
ENSG00000148175	STOM	-0.874988	0.0498863
ENSG00000166501	PRKCB	-0.875208	0.0453733
ENSG00000173166	RAPH1	-0.876262	0.0427267
ENSG00000049860	HEXB	-0.876547	0.029525
ENSG00000184697	CLDN6	-0.876809	0.0114805
ENSG00000105355	PLIN3	-0.877352	0.0306146
ENSG00000100714	MTHFD1	-0.877564	0.0454543
ENSG00000118965	WDR35	-0.87763	0.0189149
ENSG00000170734	POLH	-0.87795	0.0156794
ENSG00000166669	ATF7IP2	-0.878156	0.0483069
ENSG00000138119	MYOF	-0.878896	0.0337198
ENSG00000143479	DYRK3	-0.879085	0.018398
ENSG00000123240	OPTN	-0.88013	0.0236878
ENSG00000138758	SEPTIN11	-0.88094	0.0176994
ENSG00000114480	GBE1	-0.881094	0.0356614
ENSG00000147454	SLC25A37	-0.881528	0.0232022
ENSG00000179241	LDLRAD3	-0.882063	0.0151437
ENSG00000185404	SP140L	-0.882284	0.0060637
ENSG00000119655	NPC2	-0.883762	0.0248957
ENSG00000176697	BDNF	-0.884326	0.019982
ENSG00000071127	WDR1	-0.885323	0.00844798
ENSG00000010278	CD9	-0.88537	0.0420046
ENSG00000068784	SRBD1	-0.886281	0.0337696
ENSG00000175183	CSRP2	-0.886841	0.00059094
ENSG00000135677	GNS	-0.89534	0.0146692
ENSG00000130635	COL5A1	-0.896466	0.0153109
ENSG00000128595	CALU	-0.897201	0.0380956
ENSG00000072415	MPP5	-0.898849	0.0446333
ENSG00000163738	MTHFD2L	-0.899662	0.00955325
ENSG00000173706	HEG1	-0.900354	0.0273083
ENSG00000057019	DCBLD2	-0.900643	0.028243
ENSG00000065320	NTN1	-0.902033	0.00482969
ENSG00000103811	CTSH	-0.903638	0.0436676
ENSG00000162772	ATF3	-0.904254	0.0227537
ENSG00000197355	UAP1L1	-0.904589	0.0425964
ENSG00000072682	P4HA2	-0.904877	0.0214408
ENSG00000185215	TNFAIP2	-0.905924	0.020425
ENSG00000166881	NEMP1	-0.907025	0.0140489
ENSG00000181690	PLAG1	-0.908086	0.0414794
ENSG00000158769	F11R	-0.908667	0.0484107
ENSG00000149948	HMGA2	-0.911021	0.0153847
ENSG00000184384	MAML2	-0.912835	0.0134087
ENSG00000198604	BAZ1A	-0.913736	0.0117246
ENSG00000168899	VAMP5	-0.913877	0.00821273
ENSG00000121577	POPDC2	-0.914564	0.0494626
ENSG00000107249	GLIS3	-0.915807	0.0409405
ENSG00000104689	TNFRSF10A	-0.915952	0.0422
ENSG00000088280	ASAP3	-0.916261	0.0202181
ENSG00000138829	FBN2	-0.916927	0.0218172
ENSG00000107798	LIPA	-0.917814	0.00984332
ENSG00000178685	PARP10	-0.918143	0.0107185
ENSG00000105612	DNASE2	-0.91931	0.0146692
ENSG00000167994	RAB3IL1	-0.919747	0.0378033
ENSG00000165891	E2F7	-0.92051	0.0220037
ENSG00000155366	RHOC	-0.92086	0.00928837
ENSG00000102317	RBM3	-0.921006	0.000209857
ENSG00000072864	NDE1	-0.923185	0.0298132
ENSG00000118985	ELL2	-0.923819	0.0483667
ENSG00000158710	TAGLN2	-0.923889	0.00488392
ENSG00000135679	MDM2	-0.924101	0.0149419
ENSG00000086289	EPDR1	-0.924272	0.0453352
ENSG00000116478	HDAC1	-0.924851	0.0299425
ENSG00000114790	ARHGEF26	-0.925037	0.0347313
ENSG00000166949	SMAD3	-0.92582	0.0199331
ENSG00000076706	MCAM	-0.92618	0.026065
ENSG00000157617	C2CD2	-0.92766	0.00426253
ENSG00000064666	CNN2	-0.931073	0.001557
ENSG00000102189	EEA1	-0.931581	0.0217654
ENSG00000163191	S100A11	-0.931795	0.0223998
ENSG00000091490	SEL1L3	-0.93184	0.0281159
ENSG00000159216	RUNX1	-0.9319	0.0226365
ENSG00000106868	SUSD1	-0.932432	0.0302236
ENSG00000102780	DGKH	-0.93379	0.0109274
ENSG00000134070	IRAK2	-0.933832	0.0281259
ENSG00000104774	MAN2B1	-0.93505	0.00573774
ENSG00000075711	DLG1	-0.936029	0.00944736
ENSG00000143545	RAB13	-0.937247	0.0484294
ENSG00000008311	AASS	-0.939184	0.0247011
ENSG00000114738	MAPKAPK3	-0.94035	0.0422
ENSG00000187079	TEAD1	-0.941911	0.0192304
ENSG00000166689	PLEKHA7	-0.943652	0.0070852
ENSG00000143816	WNT9A	-0.944801	0.0240564
ENSG00000145632	PLK2	-0.946301	0.0241365
ENSG00000125730	C3	-0.947428	0.00917074
ENSG00000107551	RASSF4	-0.94747	0.0282836
ENSG00000103966	EHD4	-0.947654	0.020425
ENSG00000140416	TPM1	-0.949306	0.00510772
ENSG00000168702	LRP1B	-0.955599	0.00127649
ENSG00000026559	KCNG1	-0.955804	0.0265812
ENSG00000123836	PFKFB2	-0.956031	0.016585
ENSG00000115183	TANC1	-0.957937	0.0144253
ENSG00000133818	RRAS2	-0.958094	0.0123157
ENSG00000162924	REL	-0.958429	0.0317016
ENSG00000162520	SYNC	-0.958557	0.0327749
ENSG00000064012	CASP8	-0.95861	0.0361409
ENSG00000106617	PRKAG2	-0.962193	0.0129287
ENSG00000186522	SEPTIN10	-0.962267	0.0281159
ENSG00000100906	NFKBIA	-0.96363	0.00235004
ENSG00000135046	ANXA1	-0.964826	0.022807
ENSG00000241839	PLEKHO2	-0.966746	0.0134087
ENSG00000085117	CD82	-0.967059	0.0116996
ENSG00000104611	SH2D4A	-0.969454	0.0406823
ENSG00000145901	TNIP1	-0.971406	0.00848652
ENSG00000137693	YAP1	-0.972801	0.0227679
ENSG00000169083	AR	-0.973121	0.0136606
ENSG00000152256	PDK1	-0.974172	0.00856878
ENSG00000126562	WNK4	-0.975652	0.0374847
ENSG00000150687	PRSS23	-0.975728	0.0123157
ENSG00000089472	HEPH	-0.976464	0.00492017
ENSG00000244509	APOBEC3C	-0.977082	0.0446717
ENSG00000101680	LAMA1	-0.978512	0.013137
ENSG00000197461	PDGFA	-0.981065	0.00260463
ENSG00000101608	MYL12A	-0.981774	0.00484074
ENSG00000143369	ECM1	-0.982298	0.031471
ENSG00000154721	JAM2	-0.985028	0.00240876
ENSG00000074219	TEAD2	-0.985264	0.0414896
ENSG00000109610	SOD3	-0.985288	0.0337126
ENSG00000102024	PLS3	-0.98568	0.0105068
ENSG00000145040	UCN2	-0.986139	0.0457202
ENSG00000137331	IER3	-0.986401	0.0164069
ENSG00000156675	RAB11FIP1	-0.988844	0.0201299
ENSG00000183696	UPP1	-0.989883	0.0185429
ENSG00000154027	AK5	-0.990094	0.00737378
ENSG00000117519	CNN3	-0.990176	0.0134158
ENSG00000116830	TTF2	-0.990231	0.0225028
ENSG00000174705	SH3PXD2B	-0.990283	0.00459254
ENSG00000048740	CELF2	-0.992843	0.00185641
ENSG00000103642	LACTB	-0.995088	0.020355
ENSG00000109686	SH3D19	-0.995327	0.0372282
ENSG00000092010	PSME1	-0.995342	0.00789991
ENSG00000138448	ITGAV	-0.996293	0.0294933
ENSG00000047617	ANO2	-0.997319	0.0213111
ENSG00000143429	LSP1P4	-0.998294	0.00867823
ENSG00000048392	RRM2B	-0.998335	0.0125783
ENSG00000026508	CD44	-0.999963	0.0348059
ENSG00000109062	SLC9A3R1	-1.00393	0.0200091
ENSG00000164733	CTSB	-1.00949	0.00850627
ENSG00000276023	DUSP14	-1.01138	0.005675
ENSG00000018408	WWTR1	-1.01164	0.0220037
ENSG00000163659	TIPARP	-1.01258	0.0134087
ENSG00000060982	BCAT1	-1.01283	0.00638321
ENSG00000138395	CDK15	-1.01317	0.028243
ENSG00000128641	MYO1B	-1.01702	0.00400588
ENSG00000197747	S100A10	-1.01707	0.00842421
ENSG00000120306	CYSTM1	-1.01725	0.00886008
ENSG00000186297	GABRA5	-1.01752	0.0177022
ENSG00000108679	LGALS3BP	-1.02005	0.00497128
ENSG00000129235	TXNDC17	-1.02196	0.00573774
ENSG00000117280	RAB29	-1.02519	0.0214408
ENSG00000101335	MYL9	-1.02542	0.00161951
ENSG00000102699	PARP4	-1.02732	0.0171377
ENSG00000115457	IGFBP2	-1.02756	9.81e-05
ENSG00000049192	ADAMTS6	-1.02953	0.0208995
ENSG00000075426	FOSL2	-1.0307	0.00606567
ENSG00000196975	ANXA4	-1.03184	0.00482969
ENSG00000072840	EVC	-1.03528	0.00680585
ENSG00000111145	ELK3	-1.03591	0.0181592
ENSG00000114251	WNT5A	-1.03619	0.031878
ENSG00000007237	GAS7	-1.03728	0.00686247
ENSG00000118515	SGK1	-1.03749	0.0184867
ENSG00000169641	LUZP1	-1.03759	0.0142867
ENSG00000121060	TRIM25	-1.03786	0.00984332
ENSG00000204525	HLA-C	-1.03866	0.000713162
ENSG00000174032	SLC25A30	-1.03986	0.00928837
ENSG00000139793	MBNL2	-1.04131	0.0223998
ENSG00000261040	WFDC21P	-1.04242	0.0253837
ENSG00000261150	EPPK1	-1.04441	0.00609531
ENSG00000072163	LIMS2	-1.04614	0.0468082
ENSG00000214357	NEURL1B	-1.04787	0.0337198
ENSG00000146670	CDCA5	-1.04853	0.00888356
ENSG00000159167	STC1	-1.04896	0.0443711
ENSG00000154640	BTG3	-1.04939	0.00925087
ENSG00000102218	RP2	-1.04998	0.00462129
ENSG00000174738	NR1D2	-1.05022	0.0115896
ENSG00000075420	FNDC3B	-1.05071	0.0126068
ENSG00000145685	LHFPL2	-1.05186	0.0239793
ENSG00000092820	EZR	-1.05245	0.0110248
ENSG00000110446	SLC15A3	-1.05411	0.0213843
ENSG00000145431	PDGFC	-1.05509	0.0110359
ENSG00000163932	PRKCD	-1.05603	0.0252851
ENSG00000129680	MAP7D3	-1.05849	0.0449745
ENSG00000090530	P3H2	-1.05854	0.0300744
ENSG00000116183	PAPPA2	-1.05887	0.00629853
ENSG00000153113	CAST	-1.05901	0.0155783
ENSG00000147065	MSN	-1.05992	0.0149516
ENSG00000162614	NEXN	-1.06412	0.0415528
ENSG00000150760	DOCK1	-1.06665	0.00995328
ENSG00000140575	IQGAP1	-1.06713	0.0148846
ENSG00000164951	PDP1	-1.0686	0.00120731
ENSG00000137831	UACA	-1.06871	0.0201299
ENSG00000172380	GNG12	-1.06957	0.0201299
ENSG00000116729	WLS	-1.07103	0.00606567
ENSG00000067082	KLF6	-1.0719	0.00136918
ENSG00000206503	HLA-A	-1.07263	0.00187273
ENSG00000130513	GDF15	-1.07351	0.00463952
ENSG00000180667	YOD1	-1.07694	0.0036096
ENSG00000231672	DIRC3	-1.07781	0.0337126
ENSG00000157404	KIT	-1.07872	0.0302347
ENSG00000137501	SYTL2	-1.07897	0.0235115
ENSG00000002586	CD99	-1.07926	0.000856566
ENSG00000132561	MATN2	-1.0805	0.0151253
ENSG00000011201	ANOS1	-1.08158	0.000400042
ENSG00000087510	TFAP2C	-1.08302	0.0275824
ENSG00000134532	SOX5	-1.08337	0.00844798
ENSG00000165895	ARHGAP42	-1.08441	0.029525
ENSG00000175697	GPR156	-1.08657	0.0116913
ENSG00000119326	CTNNAL1	-1.08672	0.0278541
ENSG00000183454	GRIN2A	-1.08741	0.0214095
ENSG00000113739	STC2	-1.08859	0.0147377
ENSG00000148848	ADAM12	-1.08868	0.00689597
ENSG00000065308	TRAM2	-1.08925	0.00292408
ENSG00000128335	APOL2	-1.08974	0.036713
ENSG00000078237	TIGAR	-1.08998	0.0307151
ENSG00000171444	MCC	-1.09066	0.0185057
ENSG00000130147	SH3BP4	-1.09222	0.00290754
ENSG00000170340	B3GNT2	-1.09405	0.0180912
ENSG00000144681	STAC	-1.09545	0.0152894
ENSG00000153721	CNKSR3	-1.09615	0.0439812
ENSG00000143507	DUSP10	-1.09698	0.0152563
ENSG00000103490	PYCARD	-1.09786	0.0441545
ENSG00000115884	SDC1	-1.09791	3.67e-05
ENSG00000159208	CIART	-1.09842	0.00293947
ENSG00000118508	RAB32	-1.10109	0.00193221
ENSG00000077522	ACTN2	-1.10253	0.0303906
ENSG00000023697	DERA	-1.10285	0.00762252
ENSG00000230409	TCEA1P2	-1.10533	0.03363
ENSG00000172175	MALT1	-1.10831	0.00891613
ENSG00000134107	BHLHE40	-1.11197	0.0010022
ENSG00000050405	LIMA1	-1.1126	0.0117314
ENSG00000046604	DSG2	-1.11317	0.00309483
ENSG00000173705	SUSD5	-1.11501	0.0104131
ENSG00000075223	SEMA3C	-1.11823	0.0013066
ENSG00000069869	NEDD4	-1.11957	0.00835253
ENSG00000142871	CYR61	-1.12177	0.00208716
ENSG00000136068	FLNB	-1.1231	0.00558885
ENSG00000184500	PROS1	-1.12886	0.00182221
ENSG00000129354	AP1M2	-1.12962	0.00057644
ENSG00000197971	MBP	-1.12966	0.0236878
ENSG00000149451	ADAM33	-1.12979	0.0469539
ENSG00000165029	ABCA1	-1.13317	0.0146301
ENSG00000116701	NCF2	-1.1334	0.0145201
ENSG00000152229	PSTPIP2	-1.13506	0.0114602
ENSG00000132688	NES	-1.1353	1.07e-06
ENSG00000137936	BCAR3	-1.13682	0.00672163
ENSG00000146376	ARHGAP18	-1.13943	0.0471665
ENSG00000134250	NOTCH2	-1.1447	0.00477436
ENSG00000183876	ARSI	-1.1466	0.0226072
ENSG00000106258	CYP3A5	-1.14732	0.0475493
ENSG00000163520	FBLN2	-1.1475	0.0110277
ENSG00000143322	ABL2	-1.1487	0.000589816
ENSG00000100504	PYGL	-1.14883	0.00680585
ENSG00000136114	THSD1	-1.15045	0.0144349
ENSG00000099860	GADD45B	-1.15055	0.00020901
ENSG00000184371	CSF1	-1.15071	0.00686247
ENSG00000133789	SWAP70	-1.15078	0.0136606
ENSG00000161381	PLXDC1	-1.15103	0.0198109
ENSG00000123572	NRK	-1.15191	0.00896989
ENSG00000111859	NEDD9	-1.15278	0.0217654
ENSG00000100300	TSPO	-1.15328	4.98e-05
ENSG00000107562	CXCL12	-1.15435	0.00716211
ENSG00000112186	CAP2	-1.1556	0.00240876
ENSG00000141524	TMC6	-1.15562	0.00984734
ENSG00000007062	PROM1	-1.15791	0.0289927
ENSG00000134013	LOXL2	-1.15992	0.00186656
ENSG00000145012	LPP	-1.16268	0.00921695
ENSG00000133121	STARD13	-1.16648	0.014786
ENSG00000106066	CPVL	-1.16733	0.00984332
ENSG00000228589	SPCS2P4	-1.16986	0.0196325
ENSG00000100065	CARD10	-1.16994	0.0175017
ENSG00000172340	SUCLG2	-1.17155	0.00697477
ENSG00000081320	STK17B	-1.17418	0.0270244
ENSG00000159674	SPON2	-1.17484	0.00468411
ENSG00000084093	REST	-1.17538	0.00750331
ENSG00000152104	PTPN14	-1.17554	0.00176947
ENSG00000169499	PLEKHA2	-1.17587	0.00227812
ENSG00000125740	FOSB	-1.17696	0.000115587
ENSG00000105810	CDK6	-1.17761	0.00748174
ENSG00000124942	AHNAK	-1.18082	0.00515836
ENSG00000162433	AK4	-1.18207	0.0177432
ENSG00000222041	CYTOR	-1.18363	0.00046902
ENSG00000164125	FAM198B	-1.18662	0.00558885
ENSG00000164741	DLC1	-1.19105	0.000462477
ENSG00000127870	RNF6	-1.19222	0.00349531
ENSG00000166473	PKD1L2	-1.19715	0.0164069
ENSG00000138646	HERC5	-1.19891	0.0136651
ENSG00000179023	KLHDC7A	-1.20103	0.0350806
ENSG00000128342	LIF	-1.20211	0.00242539
ENSG00000127252	HRASLS	-1.20259	0.0107349
ENSG00000166349	RAG1	-1.20733	0.0120015
ENSG00000166801	FAM111A	-1.20735	0.0261044
ENSG00000161249	DMKN	-1.20746	0.00875769
ENSG00000151014	NOCT	-1.20971	0.000623622
ENSG00000135318	NT5E	-1.21025	0.00447559
ENSG00000188522	FAM83G	-1.21076	0.00190486
ENSG00000130066	SAT1	-1.21498	6.75e-05
ENSG00000156535	CD109	-1.21706	0.000410562
ENSG00000157483	MYO1E	-1.22066	0.00722267
ENSG00000158486	DNAH3	-1.22292	0.0450826
ENSG00000182718	ANXA2	-1.22671	0.000683698
ENSG00000131981	LGALS3	-1.22692	0.00944736
ENSG00000137124	ALDH1B1	-1.22904	0.000435622
ENSG00000100345	MYH9	-1.22961	0.00124059
ENSG00000119408	NEK6	-1.22996	0.00189906
ENSG00000164649	CDCA7L	-1.23383	0.00232452
ENSG00000205426	KRT81	-1.23418	0.0061322
ENSG00000262655	SPON1	-1.23685	0.0374498
ENSG00000221968	FADS3	-1.24002	0.00365922
ENSG00000138685	FGF2	-1.24026	0.00208716
ENSG00000178150	ZNF114	-1.24036	0.031471
ENSG00000124145	SDC4	-1.24104	0.00418987
ENSG00000135842	FAM129A	-1.24231	0.00842421
ENSG00000237515	SHISA9	-1.24341	0.0387257
ENSG00000138772	ANXA3	-1.24503	0.00392022
ENSG00000142945	KIF2C	-1.24711	0.0414122
ENSG00000170425	ADORA2B	-1.24918	0.0316245
ENSG00000134516	DOCK2	-1.25359	0.00228553
ENSG00000105939	ZC3HAV1	-1.25377	0.00267045
ENSG00000197915	HRNR	-1.25409	3.58e-06
ENSG00000070882	OSBPL3	-1.25463	0.000744629
ENSG00000104951	IL4I1	-1.25502	0.0397193
ENSG00000079385	CEACAM1	-1.25581	0.0188144
ENSG00000185567	AHNAK2	-1.25625	0.00608506
ENSG00000148677	ANKRD1	-1.25736	0.00243583
ENSG00000130203	APOE	-1.25935	0.00184842
ENSG00000102362	SYTL4	-1.2619	0.0284031
ENSG00000083857	FAT1	-1.26884	0.00215227
ENSG00000079819	EPB41L2	-1.27006	0.000385501
ENSG00000108439	PNPO	-1.2726	0.000489743
ENSG00000105855	ITGB8	-1.27283	0.00365922
ENSG00000178882	RFLNA	-1.27326	0.000365573
ENSG00000072110	ACTN1	-1.2753	0.00122345
ENSG00000057252	SOAT1	-1.27857	0.000946864
ENSG00000088387	DOCK9	-1.28012	9.81e-05
ENSG00000249859	PVT1	-1.28135	0.0118274
ENSG00000111799	COL12A1	-1.28292	0.00426253
ENSG00000140519	RHCG	-1.28306	0.0337938
ENSG00000231991	ANXA2P2	-1.28376	0.0010523
ENSG00000134954	ETS1	-1.28716	0.011663
ENSG00000140853	NLRC5	-1.2894	0.00680585
ENSG00000197321	SVIL	-1.28971	0.000293282
ENSG00000115641	FHL2	-1.2906	0.000162431
ENSG00000271425	NBPF10	-1.29077	0.0450682
ENSG00000183036	PCP4	-1.29133	0.00732753
ENSG00000163545	NUAK2	-1.29149	0.00151585
ENSG00000127863	TNFRSF19	-1.29174	0.00102822
ENSG00000124813	RUNX2	-1.29233	0.00638862
ENSG00000136205	TNS3	-1.29555	0.00148168
ENSG00000101850	GPR143	-1.29711	0.0108978
ENSG00000104332	SFRP1	-1.29934	0.00782103
ENSG00000149591	TAGLN	-1.30154	5.08e-08
ENSG00000147459	DOCK5	-1.30191	0.0061322
ENSG00000039560	RAI14	-1.31565	0.00187057
ENSG00000164066	INTU	-1.31664	0.000144068
ENSG00000163395	IGFN1	-1.31919	0.00680585
ENSG00000143195	ILDR2	-1.31961	0.00470146
ENSG00000134490	TMEM241	-1.32119	0.0243509
ENSG00000143631	FLG	-1.32193	8.51e-07
ENSG00000135744	AGT	-1.32718	0.0303161
ENSG00000083067	TRPM3	-1.32729	0.0391525
ENSG00000177459	ERICH5	-1.3314	0.0430527
ENSG00000100767	PAPLN	-1.33342	0.0288923
ENSG00000180801	ARSJ	-1.34115	0.0041295
ENSG00000076716	GPC4	-1.34198	0.00714521
ENSG00000100867	DHRS2	-1.34387	0.0420046
ENSG00000019549	SNAI2	-1.35055	0.00046902
ENSG00000003436	TFPI	-1.35344	0.0132294
ENSG00000082512	TRAF5	-1.35475	0.00680585
ENSG00000135362	PRR5L	-1.355	0.00842421
ENSG00000158246	TENT5B	-1.35653	0.0296804
ENSG00000146648	EGFR	-1.35898	0.00169189
ENSG00000091409	ITGA6	-1.35899	0.0037115
ENSG00000099954	CECR2	-1.36199	0.00799615
ENSG00000148737	TCF7L2	-1.36791	0.00260463
ENSG00000255150	EID3	-1.36888	0.0193158
ENSG00000184584	TMEM173	-1.36952	0.00631228
ENSG00000134871	COL4A2	-1.37093	0.000316642
ENSG00000122694	GLIPR2	-1.37508	0.000364709
ENSG00000111305	GSG1	-1.37652	0.00468411
ENSG00000176014	TUBB6	-1.37801	7.87e-05
ENSG00000197043	ANXA6	-1.37937	0.000127852
ENSG00000176046	NUPR1	-1.38195	0.0453352
ENSG00000173848	NET1	-1.38209	0.000102979
ENSG00000153179	RASSF3	-1.38236	0.00765872
ENSG00000131153	GINS2	-1.38252	0.0384083
ENSG00000088325	TPX2	-1.38275	0.00253943
ENSG00000183778	B3GALT5	-1.38591	2.62e-05
ENSG00000102445	RUBCNL	-1.39213	0.0461102
ENSG00000229419	RALGAPA1P1	-1.39297	2.45e-06
ENSG00000166750	SLFN5	-1.39904	0.0035545
ENSG00000163661	PTX3	-1.40172	0.0162747
ENSG00000168621	GDNF	-1.40552	0.005605
ENSG00000006453	BAIAP2L1	-1.40837	0.00018121
ENSG00000196743	GM2A	-1.40942	0.00400588
ENSG00000104375	STK3	-1.41053	0.00509156
ENSG00000139926	FRMD6	-1.41384	0.000850437
ENSG00000174500	GCSAM	-1.41674	0.0482003
ENSG00000139354	GAS2L3	-1.41815	0.0317016
ENSG00000100311	PDGFB	-1.421	0.00268883
ENSG00000174099	MSRB3	-1.42165	0.00154105
ENSG00000092969	TGFB2	-1.42312	0.00154302
ENSG00000106785	TRIM14	-1.42456	5.36e-05
ENSG00000164181	ELOVL7	-1.427	0.0372153
ENSG00000122861	PLAU	-1.42913	0.000352302
ENSG00000125657	TNFSF9	-1.43055	4.64e-05
ENSG00000107201	DDX58	-1.43216	0.000381056
ENSG00000162643	WDR63	-1.43492	0.00477434
ENSG00000173947	PIFO	-1.4369	0.0076098
ENSG00000205683	DPF3	-1.43774	0.00349531
ENSG00000122786	CALD1	-1.44414	0.000850437
ENSG00000107611	CUBN	-1.44496	0.00572155
ENSG00000176771	NCKAP5	-1.44564	0.00170261
ENSG00000182752	PAPPA	-1.44565	0.000261214
ENSG00000122952	ZWINT	-1.46091	0.00244379
ENSG00000109861	CTSC	-1.46177	0.000440724
ENSG00000270392	PFN1P2	-1.46333	0.0400934
ENSG00000115415	STAT1	-1.4695	9.51e-06
ENSG00000143867	OSR1	-1.47228	0.031471
ENSG00000228294	BMS1P17	-1.47372	0.0356854
ENSG00000163565	IFI16	-1.47427	2.68e-05
ENSG00000132109	TRIM21	-1.47469	0.000480201
ENSG00000112149	CD83	-1.47521	0.00974603
ENSG00000140297	GCNT3	-1.47719	0.0217794
ENSG00000037280	FLT4	-1.47972	0.0337126
ENSG00000120708	TGFBI	-1.48057	0.000127527
ENSG00000263528	IKBKE	-1.48236	0.000547927
ENSG00000166710	B2M	-1.48938	5.85e-07
ENSG00000151388	ADAMTS12	-1.49174	0.00346129
ENSG00000130303	BST2	-1.49858	1.45e-05
ENSG00000197943	PLCG2	-1.50038	0.0118274
ENSG00000175352	NRIP3	-1.50121	0.00352485
ENSG00000173068	BNC2	-1.50284	0.00579772
ENSG00000135636	DYSF	-1.50859	0.00113549
ENSG00000130052	STARD8	-1.51155	0.00176947
ENSG00000166342	NETO1	-1.51829	0.00561241
ENSG00000156804	FBXO32	-1.51857	0.015766
ENSG00000187720	THSD4	-1.51873	7.12e-05
ENSG00000144452	ABCA12	-1.52151	0.00229278
ENSG00000100979	PLTP	-1.52973	1.07e-06
ENSG00000133816	MICAL2	-1.53137	7.12e-05
ENSG00000101144	BMP7	-1.53667	2.52e-05
ENSG00000168672	FAM84B	-1.53751	0.00103045
ENSG00000196787	HIST1H2AG	-1.54016	0.0197077
ENSG00000007372	PAX6	-1.54224	0.00378269
ENSG00000031081	ARHGAP31	-1.5462	0.00468411
ENSG00000087884	AAMDC	-1.5468	0.0110277
ENSG00000169247	SH3TC2	-1.54789	0.0280472
ENSG00000138271	GPR87	-1.54894	0.00103045
ENSG00000184979	USP18	-1.55015	4.13e-05
ENSG00000173193	PARP14	-1.55503	5.41e-05
ENSG00000100097	LGALS1	-1.56037	1.88e-06
ENSG00000103196	CRISPLD2	-1.56413	0.000951402
ENSG00000110203	FOLR3	-1.56895	0.00638945
ENSG00000106366	SERPINE1	-1.57928	4.68e-06
ENSG00000100342	APOL1	-1.58442	0.0344195
ENSG00000160307	S100B	-1.59124	0.0036117
ENSG00000277075	HIST1H2AE	-1.59412	0.00315584
ENSG00000160712	IL6R	-1.59498	7.87e-05
ENSG00000157423	HYDIN	-1.59633	0.000646288
ENSG00000088726	TMEM40	-1.60258	0.00247243
ENSG00000234745	HLA-B	-1.60317	1.64e-06
ENSG00000113645	WWC1	-1.60777	0.000166749
ENSG00000156265	MAP3K7CL	-1.61184	0.00051061
ENSG00000105011	ASF1B	-1.61675	0.00247243
ENSG00000258590	NBEAP1	-1.61715	0.00232452
ENSG00000154175	ABI3BP	-1.62008	0.00689597
ENSG00000163840	DTX3L	-1.63132	2.28e-05
ENSG00000080573	COL5A3	-1.63308	0.000968875
ENSG00000123374	CDK2	-1.63314	0.00032061
ENSG00000048052	HDAC9	-1.6355	0.000110296
ENSG00000138798	EGF	-1.63602	0.00450449
ENSG00000071282	LMCD1	-1.64254	5.39e-05
ENSG00000143217	NECTIN4	-1.64815	0.000932067
ENSG00000147889	CDKN2A	-1.64957	5.77e-05
ENSG00000137807	KIF23	-1.65552	0.000512063
ENSG00000234498	RPL13AP20	-1.65681	0.00847399
ENSG00000134802	SLC43A3	-1.65919	0.00358853
ENSG00000179869	ABCA13	-1.66041	0.0258848
ENSG00000165949	IFI27	-1.66919	1.47e-05
ENSG00000157510	AFAP1L1	-1.67114	0.022257
ENSG00000204264	PSMB8	-1.67409	8.11e-05
ENSG00000115165	CYTIP	-1.67455	0.0420582
ENSG00000158008	EXTL1	-1.68014	0.000394785
ENSG00000067066	SP100	-1.68105	5.39e-05
ENSG00000171320	ESCO2	-1.68224	0.0479371
ENSG00000169126	ARMC4	-1.68229	0.0326262
ENSG00000185697	MYBL1	-1.68636	0.0118274
ENSG00000156466	GDF6	-1.69229	1.11e-05
ENSG00000205592	MUC19	-1.69495	0.00223272
ENSG00000281398	SNHG4	-1.69701	0.00140362
ENSG00000261488	TBILA	-1.70057	0.0238653
ENSG00000069702	TGFBR3	-1.70621	0.00629853
ENSG00000157456	CCNB2	-1.70728	0.0235115
ENSG00000136881	BAAT	-1.70931	0.00924176
ENSG00000188060	RAB42	-1.70941	0.011406
ENSG00000189292	ALKAL2	-1.71115	0.0348059
ENSG00000027075	PRKCH	-1.71192	0.0400934
ENSG00000144802	NFKBIZ	-1.71492	0.000185949
ENSG00000081923	ATP8B1	-1.72781	0.000793863
ENSG00000128510	CPA4	-1.73105	0.0414794
ENSG00000117586	TNFSF4	-1.73684	0.00144505
ENSG00000276043	UHRF1	-1.74173	2.89e-05
ENSG00000065534	MYLK	-1.74351	5.08e-08
ENSG00000011426	ANLN	-1.76264	1.07e-06
ENSG00000134259	NGF	-1.76931	0.000988206
ENSG00000013588	GPRC5A	-1.76974	2.64e-06
ENSG00000166863	TAC3	-1.77202	0.0216928
ENSG00000142089	IFITM3	-1.77414	5.24e-11
ENSG00000198848	CES1	-1.7801	0.0419724
ENSG00000117226	GBP3	-1.78183	7.9e-05
ENSG00000178999	AURKB	-1.79467	0.0176994
ENSG00000164236	ANKRD33B	-1.79775	0.0111929
ENSG00000188015	S100A3	-1.79792	0.00211472
ENSG00000091986	CCDC80	-1.80227	1.24e-06
ENSG00000133048	CHI3L1	-1.80256	0.00342455
ENSG00000138642	HERC6	-1.8104	4.08e-05
ENSG00000164142	FAM160A1	-1.81107	0.0192206
ENSG00000041982	TNC	-1.82398	3.46e-08
ENSG00000176692	FOXC2	-1.82724	0.0128088
ENSG00000059378	PARP12	-1.82847	2.34e-07
ENSG00000153029	MR1	-1.83322	0.00487065
ENSG00000078596	ITM2A	-1.84395	0.0263479
ENSG00000008517	IL32	-1.85466	1.34e-05
ENSG00000197635	DPP4	-1.86016	0.000340993
ENSG00000115594	IL1R1	-1.86028	0.00163683
ENSG00000143248	RGS5	-1.86918	4.07e-06
ENSG00000185652	NTF3	-1.87035	0.0013878
ENSG00000026751	SLAMF7	-1.87361	0.000951402
ENSG00000125965	GDF5	-1.87372	0.00105815
ENSG00000171346	KRT15	-1.87422	0.0296802
ENSG00000138496	PARP9	-1.87629	1.34e-05
ENSG00000138356	AOX1	-1.87887	1.01e-05
ENSG00000087076	HSD17B14	-1.87989	0.000115794
ENSG00000139679	LPAR6	-1.88384	0.000700674
ENSG00000181381	DDX60L	-1.88812	3.4e-05
ENSG00000166396	SERPINB7	-1.88905	1.88e-07
ENSG00000106483	SFRP4	-1.90087	0.0216928
ENSG00000141682	PMAIP1	-1.90189	5.39e-05
ENSG00000168497	CAVIN2	-1.90263	0.0161627
ENSG00000163814	CDCP1	-1.90455	0.000445179
ENSG00000154734	ADAMTS1	-1.9076	1.55e-06
ENSG00000185640	KRT79	-1.91401	0.0150119
ENSG00000198074	AKR1B10	-1.91719	0.00447559
ENSG00000176485	PLA2G16	-1.92436	9.81e-05
ENSG00000117724	CENPF	-1.9253	8.51e-07
ENSG00000197506	SLC28A3	-1.92712	0.00984332
ENSG00000171345	KRT19	-1.93525	4.25e-12
ENSG00000147862	NFIB	-1.95379	0.000988206
ENSG00000075218	GTSE1	-1.97243	0.0206222
ENSG00000115008	IL1A	-1.98352	0.00184234
ENSG00000109805	NCAPG	-1.9839	0.00761696
ENSG00000078081	LAMP3	-1.98949	0.00222617
ENSG00000168078	PBK	-2.00598	0.0420792
ENSG00000259205	PRKXP1	-2.00921	0.0233997
ENSG00000144824	PHLDB2	-2.01328	0.0265127
ENSG00000108691	CCL2	-2.01476	7.05e-08
ENSG00000188313	PLSCR1	-2.01807	4.47e-05
ENSG00000117228	GBP1	-2.02457	0.00215368
ENSG00000101096	NFATC2	-2.02498	0.0134087
ENSG00000163131	CTSS	-2.02957	0.0154919
ENSG00000166741	NNMT	-2.03452	1.88e-07
ENSG00000224982	TMEM233	-2.03554	0.045871
ENSG00000133106	EPSTI1	-2.04365	0.0172388
ENSG00000204642	HLA-F	-2.04474	0.0211297
ENSG00000176826	FKBP9P1	-2.04793	0.0247297
ENSG00000154645	CHODL	-2.05859	0.00688543
ENSG00000165025	SYK	-2.06111	0.0449237
ENSG00000138180	CEP55	-2.06371	0.0239604
ENSG00000197614	MFAP5	-2.06535	0.0256004
ENSG00000165304	MELK	-2.07069	0.000357483
ENSG00000101057	MYBL2	-2.07241	2.77e-06
ENSG00000237649	KIFC1	-2.07581	0.0154994
ENSG00000165072	MAMDC2	-2.0852	0.0362824
ENSG00000248905	FMN1	-2.09273	0.0429737
ENSG00000138639	ARHGAP24	-2.09342	0.0138493
ENSG00000183856	IQGAP3	-2.0947	5.41e-05
ENSG00000174145	NWD2	-2.10871	0.00189906
ENSG00000120156	TEK	-2.12298	0.000110296
ENSG00000137975	CLCA2	-2.13207	0.000139173
ENSG00000143341	HMCN1	-2.13725	1.11e-05
ENSG00000153237	CCDC148	-2.15395	6.04e-06
ENSG00000123342	MMP19	-2.15608	5.51e-05
ENSG00000156510	HKDC1	-2.1603	3.29e-05
ENSG00000136167	LCP1	-2.16375	0.00312122
ENSG00000151702	FLI1	-2.16605	0.000180425
ENSG00000118503	TNFAIP3	-2.18076	0.0169809
ENSG00000143520	FLG2	-2.2017	6.52e-06
ENSG00000163121	NEURL3	-2.23037	0.021807
ENSG00000276085	CCL3L1	-2.23188	0.0200091
ENSG00000206199	ANKUB1	-2.23268	0.020381
ENSG00000196549	MME	-2.25208	0.00010921
ENSG00000140832	MARVELD3	-2.27872	0.0213664
ENSG00000167900	TK1	-2.28209	4.45e-05
ENSG00000111348	ARHGDIB	-2.29954	0.00680585
ENSG00000143476	DTL	-2.30427	8.58e-06
ENSG00000136244	IL6	-2.30934	0.0386754
ENSG00000126785	RHOJ	-2.34757	0.0101749
ENSG00000186451	SPATA12	-2.36321	0.0134584
ENSG00000167107	ACSF2	-2.36829	1.09e-05
ENSG00000187608	ISG15	-2.36847	4.48e-12
ENSG00000144481	TRPM8	-2.38084	0.00288449
ENSG00000135605	TEC	-2.40444	0.0485188
ENSG00000122877	EGR2	-2.41374	0.0449495
ENSG00000137673	MMP7	-2.43296	0.0302236
ENSG00000139278	GLIPR1	-2.44797	8.6e-09
ENSG00000175600	SUGCT	-2.45467	1.27e-12
ENSG00000150637	CD226	-2.4551	0.00505976
ENSG00000112984	KIF20A	-2.48075	0.0188782
ENSG00000177409	SAMD9L	-2.49079	5.33e-05
ENSG00000136235	GPNMB	-2.50879	0.00175344
ENSG00000066279	ASPM	-2.51767	0.0102949
ENSG00000169429	CXCL8	-2.51849	2e-07
ENSG00000240065	PSMB9	-2.52295	0.0151786
ENSG00000173093	CCDC63	-2.57476	0.04431
ENSG00000175063	UBE2C	-2.60083	1.33e-05
ENSG00000171241	SHCBP1	-2.60484	1.47e-05
ENSG00000183287	CCBE1	-2.63831	0.0113771
ENSG00000225383	SFTA1P	-2.64124	0.0318216
ENSG00000184845	DRD1	-2.662	0.0107188
ENSG00000117650	NEK2	-2.66505	0.0211475
ENSG00000135899	SP110	-2.69764	8.08e-11
ENSG00000115267	IFIH1	-2.7236	7.02e-09
ENSG00000006128	TAC1	-2.72701	0.019524
ENSG00000118193	KIF14	-2.73656	0.011406
ENSG00000122641	INHBA	-2.74242	0.0009935
ENSG00000157601	MX1	-2.76042	1.07e-16
ENSG00000042832	TG	-2.7665	0.00407251
ENSG00000125726	CD70	-2.8186	0.0453352
ENSG00000120279	MYCT1	-2.83682	0.0301245
ENSG00000068079	IFI35	-2.84864	0.000162431
ENSG00000111331	OAS3	-2.87578	8.66e-15
ENSG00000185745	IFIT1	-2.89731	1.32e-13
ENSG00000122679	RAMP3	-2.9366	0.0241173
ENSG00000257335	MGAM	-2.94696	0.00680585
ENSG00000119917	IFIT3	-2.94807	6.97e-11
ENSG00000119922	IFIT2	-2.9588	1.35e-07
ENSG00000122420	PTGFR	-2.99652	0.00022803
ENSG00000167754	KLK5	-3.01383	0.0199331
ENSG00000163739	CXCL1	-3.02018	0.0110277
ENSG00000089127	OAS1	-3.09586	3.09e-19
ENSG00000148773	MKI67	-3.15135	6.01e-07
ENSG00000224594	RPL29P19	-3.16663	0.00101823
ENSG00000214866	DCDC2C	-3.20871	0.0102949
ENSG00000120937	NPPB	-3.21436	0.000250423
ENSG00000187510	PLEKHG7	-3.21644	0.000180425
ENSG00000171848	RRM2	-3.24123	6.64e-14
ENSG00000126010	GRPR	-3.26964	7.87e-05
ENSG00000137628	DDX60	-3.27787	7.02e-09
ENSG00000154678	PDE1C	-3.3035	0.000394785
ENSG00000126709	IFI6	-3.31882	9.17e-26
ENSG00000180332	KCTD4	-3.41844	2.41e-06
ENSG00000016402	IL20RA	-3.48085	0.00150517
ENSG00000089685	BIRC5	-3.58833	3.77e-06
ENSG00000212724	KRTAP2-3	-3.66441	3.33e-07
ENSG00000224294	PINCR	-3.70322	1.34e-12
ENSG00000111335	OAS2	-3.70426	2.05e-10
ENSG00000115648	MLPH	-3.70449	0.034547
ENSG00000185885	IFITM1	-3.74159	0.0439812
ENSG00000132965	ALOX5AP	-3.79598	1.11e-05
ENSG00000131747	TOP2A	-3.95394	4.59e-11
ENSG00000079263	SP140	-4.05866	6.25e-05
ENSG00000137965	IFI44	-4.07373	9.6e-06
ENSG00000120051	CFAP58	-4.09204	3.41e-06
ENSG00000004846	ABCB5	-4.16413	0.00748538
ENSG00000024526	DEPDC1	-4.30788	0.000457364
ENSG00000170312	CDK1	-4.32263	3.87e-07
ENSG00000145681	HAPLN1	-4.58476	0.000670918
ENSG00000169627	BOLA2B	-4.58633	0.00754007
ENSG00000243137	PSG4	-4.59778	0.00426253
ENSG00000162692	VCAM1	-4.66822	4.64e-05
ENSG00000163564	PYHIN1	-4.69671	1.52e-05
ENSG00000163734	CXCL3	-4.72176	0.00184329
ENSG00000204941	PSG5	-4.9509	3.33e-13
ENSG00000205413	SAMD9	-5.06119	9.96e-06
ENSG00000137959	IFI44L	-5.09275	2.84e-23
ENSG00000136695	IL36RN	-6.19629	0.00156665
