# Supplementary material for: Transcriptome Profiling of Phenylalanine-Treated Human Neuronal Model: Spotlight on Neurite Impairment and Synaptic Connectivity
Source: Int J Mol Sci. 2024 Sep 18;25(18):10019. doi: 10.3390/ijms251810019 (PMC11431966; doi:10.3390/ijms251810019)
Supplement: Supplementary file 1 [file ijms-25-10019-s001.zip › Stankovic_et_al_Supplementary_TableS13-S17.xlsx]

## Sheet: Table S13
Table S13. ORA results using Gene Ontology upon treatment with 10 mM Phe (p-value < 0.05).
Ontology	Ontology ID	Description
BP	GO:0048568	embryonic organ development
CC	GO:0005788	endoplasmic reticulum lumen
CC	GO:0062023	collagen-containing extracellular matrix
BP	GO:0007264	small GTPase-mediated signal transduction
BP	GO:0071772	response to BMP
BP	GO:0071773	cellular response to BMP stimulus
BP	GO:0003007	heart morphogenesis
BP	GO:0048562	embryonic organ morphogenesis
BP	GO:0051056	regulation of small GTPase mediated signal transduction
BP	GO:0030198	extracellular matrix organization
BP	GO:0043062	extracellular structure organization
BP	GO:0045229	external encapsulating structure organization
BP	GO:0008544	epidermis development
BP	GO:0001503	ossification
BP	GO:0048732	gland development
BP	GO:0034329	cell junction assembly
BP	GO:0010975	regulation of neuron projection development
CC	GO:0005581	collagen trimer
MF	GO:0005201	extracellular matrix structural constituent
BP	GO:0060021	roof of mouth development
BP	GO:0042303	molting cycle
BP	GO:0042633	hair cycle
BP	GO:0098773	skin epidermis development
BP	GO:0035270	endocrine system development
BP	GO:0035107	appendage morphogenesis
BP	GO:0035108	limb morphogenesis
BP	GO:0030509	BMP signaling pathway
BP	GO:0048736	appendage development
BP	GO:0060173	limb development
BP	GO:0051216	cartilage development
BP	GO:0043583	ear development
BP	GO:0043547	positive regulation of GTPase activity
BP	GO:0016358	dendrite development
BP	GO:0042445	hormone metabolic process
BP	GO:0048738	cardiac muscle tissue development
BP	GO:0014706	striated muscle tissue development
BP	GO:0098742	cell-cell adhesion via plasma-membrane adhesion molecules
BP	GO:0061448	connective tissue development
BP	GO:0001933	negative regulation of protein phosphorylation
BP	GO:0043087	regulation of GTPase activity
BP	GO:0042326	negative regulation of phosphorylation
BP	GO:0090092	regulation of transmembrane receptor protein serine/threonine kinase signaling pathway
BP	GO:0043588	skin development
BP	GO:0097193	intrinsic apoptotic signaling pathway
BP	GO:0031647	regulation of protein stability
BP	GO:0032956	regulation of actin cytoskeleton organization
BP	GO:0006066	alcohol metabolic process
BP	GO:0045936	negative regulation of phosphate metabolic process
BP	GO:0010563	negative regulation of phosphorus metabolic process
MF	GO:0030020	extracellular matrix structural constituent conferring tensile strength
MF	GO:0005516	calmodulin binding
MF	GO:0045296	cadherin binding
BP	GO:0001919	regulation of receptor recycling
BP	GO:0043567	regulation of insulin-like growth factor receptor signaling pathway
BP	GO:0099560	synaptic membrane adhesion
BP	GO:0003272	endocardial cushion formation
BP	GO:0003203	endocardial cushion morphogenesis
BP	GO:0099068	postsynapse assembly
BP	GO:1990000	amyloid fibril formation
BP	GO:0001881	receptor recycling
BP	GO:0031648	protein destabilization
BP	GO:0099054	presynapse assembly
BP	GO:0003197	endocardial cushion development
BP	GO:0060324	face development
BP	GO:0071470	cellular response to osmotic stress
BP	GO:0048009	insulin-like growth factor receptor signaling pathway
BP	GO:0099172	presynapse organization
BP	GO:0042733	embryonic digit morphogenesis
BP	GO:0072132	mesenchyme morphogenesis
BP	GO:0030199	collagen fibril organization
BP	GO:0006024	glycosaminoglycan biosynthetic process
BP	GO:0043112	receptor metabolic process
BP	GO:0051148	negative regulation of muscle cell differentiation
BP	GO:0006023	aminoglycan biosynthetic process
BP	GO:0006970	response to osmotic stress
BP	GO:0072332	intrinsic apoptotic signaling pathway by p53 class mediator
BP	GO:0006029	proteoglycan metabolic process
BP	GO:1903510	mucopolysaccharide metabolic process
BP	GO:0042475	odontogenesis of dentin-containing tooth
BP	GO:0001942	hair follicle development
BP	GO:0014020	primary neural tube formation
BP	GO:0022404	molting cycle process
BP	GO:0022405	hair cycle process
BP	GO:0050773	regulation of dendrite development
BP	GO:0060349	bone morphogenesis
BP	GO:2001237	negative regulation of extrinsic apoptotic signaling pathway
BP	GO:0001841	neural tube formation
BP	GO:0008630	intrinsic apoptotic signaling pathway in response to DNA damage
BP	GO:0010469	regulation of signaling receptor activity
BP	GO:0090100	positive regulation of transmembrane receptor protein serine/threonine kinase signaling pathway
BP	GO:0034308	primary alcohol metabolic process
BP	GO:0051100	negative regulation of binding
BP	GO:0030203	glycosaminoglycan metabolic process
BP	GO:0045445	myoblast differentiation
BP	GO:0030510	regulation of BMP signaling pathway
BP	GO:0006022	aminoglycan metabolic process
BP	GO:0030326	embryonic limb morphogenesis
BP	GO:0035113	embryonic appendage morphogenesis
BP	GO:0001838	embryonic epithelial tube formation
BP	GO:0002065	columnar/cuboidal epithelial cell differentiation
BP	GO:0003206	cardiac chamber morphogenesis
BP	GO:0042471	ear morphogenesis
BP	GO:0042476	odontogenesis
BP	GO:0048565	digestive tract development
BP	GO:0072175	epithelial tube formation
BP	GO:0055123	digestive system development
BP	GO:0035148	tube formation
BP	GO:0016331	morphogenesis of embryonic epithelium
BP	GO:0032368	regulation of lipid transport
BP	GO:2001236	regulation of extrinsic apoptotic signaling pathway
BP	GO:0021915	neural tube development
BP	GO:0120254	olefinic compound metabolic process
BP	GO:0051147	regulation of muscle cell differentiation
MF	GO:0030169	low-density lipoprotein particle binding
MF	GO:0034185	apolipoprotein binding
MF	GO:0071813	lipoprotein particle binding
MF	GO:0071814	protein-lipid complex binding
MF	GO:0008146	sulfotransferase activity
MF	GO:0016782	transferase activity, transferring sulphur-containing groups
MF	GO:0019888	protein phosphatase regulator activity
MF	GO:0019208	phosphatase regulator activity
MF	GO:0019838	growth factor binding
MF	GO:0015103	inorganic anion transmembrane transporter activity
BP	GO:0009756	carbohydrate mediated signaling
BP	GO:0032353	negative regulation of hormone biosynthetic process
BP	GO:0034651	cortisol biosynthetic process
BP	GO:0035022	positive regulation of Rac protein signal transduction
BP	GO:0042538	hyperosmotic salinity response
BP	GO:0051124	synaptic assembly at neuromuscular junction
BP	GO:0060536	cartilage morphogenesis
BP	GO:0070344	regulation of fat cell proliferation
BP	GO:0090118	receptor-mediated endocytosis involved in cholesterol transport
BP	GO:0097090	presynaptic membrane organization
BP	GO:0097104	postsynaptic membrane assembly
BP	GO:1901329	regulation of odontoblast differentiation
BP	GO:1902645	tertiary alcohol biosynthetic process
BP	GO:1903911	positive regulation of receptor clustering
BP	GO:2000739	regulation of mesenchymal stem cell differentiation
BP	GO:0031943	regulation of glucocorticoid metabolic process
BP	GO:0032342	aldosterone biosynthetic process
BP	GO:0035878	nail development
BP	GO:0046940	nucleoside monophosphate phosphorylation
BP	GO:0060272	embryonic skeletal joint morphogenesis
BP	GO:0060601	lateral sprouting from an epithelium
BP	GO:0071476	cellular hypotonic response
BP	GO:2000644	regulation of receptor catabolic process
BP	GO:0006705	mineralocorticoid biosynthetic process
BP	GO:0032351	negative regulation of hormone metabolic process
BP	GO:0032380	regulation of intracellular sterol transport
BP	GO:0032383	regulation of intracellular cholesterol transport
BP	GO:0034650	cortisol metabolic process
BP	GO:0040034	regulation of development, heterochronic
BP	GO:0044857	plasma membrane raft organization
BP	GO:0048505	regulation of timing of cell differentiation
BP	GO:0050655	dermatan sulfate proteoglycan metabolic process
BP	GO:0072497	mesenchymal stem cell differentiation
BP	GO:1900121	negative regulation of receptor binding
BP	GO:0003334	keratinocyte development
BP	GO:0006971	hypotonic response
BP	GO:0007175	negative regulation of epidermal growth factor-activated receptor activity
BP	GO:0009133	nucleoside diphosphate biosynthetic process
BP	GO:0032341	aldosterone metabolic process
BP	GO:0032377	regulation of intracellular lipid transport
BP	GO:0043568	positive regulation of insulin-like growth factor receptor signaling pathway
BP	GO:0071340	skeletal muscle acetylcholine-gated channel clustering
BP	GO:0106049	regulation of cellular response to osmotic stress
BP	GO:1903238	positive regulation of leukocyte tethering or rolling
BP	GO:1903867	extraembryonic membrane development
BP	GO:0001921	positive regulation of receptor recycling
BP	GO:0008212	mineralocorticoid metabolic process
BP	GO:0009263	deoxyribonucleotide biosynthetic process
BP	GO:0009265	2'-deoxyribonucleotide biosynthetic process
BP	GO:0034309	primary alcohol biosynthetic process
BP	GO:0046385	deoxyribose phosphate biosynthetic process
BP	GO:0046598	positive regulation of viral entry into host cell
BP	GO:0071472	cellular response to salt stress
BP	GO:0075294	positive regulation by symbiont of entry into host
BP	GO:2000650	negative regulation of sodium ion transmembrane transporter activity
BP	GO:2001053	regulation of mesenchymal cell apoptotic process
BP	GO:0003198	epithelial to mesenchymal transition involved in endocardial cushion formation
BP	GO:0010989	negative regulation of low-density lipoprotein particle clearance
BP	GO:0033189	response to vitamin A
BP	GO:0042249	establishment of planar polarity of embryonic epithelium
BP	GO:0045176	apical protein localization
BP	GO:0070341	fat cell proliferation
BP	GO:0071599	otic vesicle development
BP	GO:0072498	embryonic skeletal joint development
BP	GO:0090030	regulation of steroid hormone biosynthetic process
BP	GO:0150011	regulation of neuron projection arborization
BP	GO:1902306	negative regulation of sodium ion transmembrane transport
BP	GO:0006704	glucocorticoid biosynthetic process
BP	GO:0006855	xenobiotic transmembrane transport
BP	GO:0018146	keratan sulfate biosynthetic process
BP	GO:0043517	positive regulation of DNA damage response, signal transduction by p53 class mediator
BP	GO:0043584	nose development
BP	GO:0047484	regulation of response to osmotic stress
BP	GO:0071895	odontoblast differentiation
BP	GO:0097152	mesenchymal cell apoptotic process
BP	GO:1900006	positive regulation of dendrite development
BP	GO:1903909	regulation of receptor clustering
BP	GO:0002091	negative regulation of receptor internalization
BP	GO:0048557	embryonic digestive tract morphogenesis
BP	GO:0071360	cellular response to exogenous dsRNA
BP	GO:1900120	regulation of receptor binding
BP	GO:0006044	N-acetylglucosamine metabolic process
BP	GO:0007176	regulation of epidermal growth factor-activated receptor activity
BP	GO:0010766	negative regulation of sodium ion transport
BP	GO:0042339	keratan sulfate metabolic process
BP	GO:0042481	regulation of odontogenesis
BP	GO:0045836	positive regulation of meiotic nuclear division
BP	GO:0046184	aldehyde biosynthetic process
BP	GO:1903236	regulation of leukocyte tethering or rolling
BP	GO:0001502	cartilage condensation
BP	GO:0009148	pyrimidine nucleoside triphosphate biosynthetic process
BP	GO:0030903	notochord development
BP	GO:0046827	positive regulation of protein export from nucleus
BP	GO:0060039	pericardium development
BP	GO:1902931	negative regulation of alcohol biosynthetic process
BP	GO:0003215	cardiac right ventricle morphogenesis
BP	GO:0006700	C21-steroid hormone biosynthetic process
BP	GO:0071474	cellular hyperosmotic response
BP	GO:0010985	negative regulation of lipoprotein particle clearance
BP	GO:0042474	middle ear morphogenesis
BP	GO:0007530	sex determination
BP	GO:0010566	regulation of ketone biosynthetic process
BP	GO:0010988	regulation of low-density lipoprotein particle clearance
BP	GO:0023019	signal transduction involved in regulation of gene expression
BP	GO:0060713	labyrinthine layer morphogenesis
BP	GO:0061099	negative regulation of protein tyrosine kinase activity
BP	GO:1902644	tertiary alcohol metabolic process
BP	GO:0006590	thyroid hormone generation
BP	GO:0009219	pyrimidine deoxyribonucleotide metabolic process
BP	GO:0051151	negative regulation of smooth muscle cell differentiation
BP	GO:0071359	cellular response to dsRNA
BP	GO:0098743	cell aggregation
MF	GO:0043225	ATPase-coupled inorganic anion transmembrane transporter activity
MF	GO:0048407	platelet-derived growth factor binding
MF	GO:0016273	arginine N-methyltransferase activity
MF	GO:0016274	protein-arginine N-methyltransferase activity
MF	GO:0019215	intermediate filament binding
MF	GO:0042301	phosphate ion binding
MF	GO:0070700	BMP receptor binding
MF	GO:0004865	protein serine/threonine phosphatase inhibitor activity
MF	GO:0031994	insulin-like growth factor I binding
MF	GO:0071714	icosanoid transmembrane transporter activity
MF	GO:0008559	ABC-type xenobiotic transporter activity
MF	GO:0019841	retinol binding
MF	GO:0072542	protein phosphatase activator activity
MF	GO:0140939	histone H4 methyltransferase activity
MF	GO:0004550	nucleoside diphosphate kinase activity
MF	GO:0070492	oligosaccharide binding
MF	GO:0005372	water transmembrane transporter activity
MF	GO:0005520	insulin-like growth factor binding
MF	GO:0019211	phosphatase activator activity
MF	GO:0001972	retinoic acid binding
MF	GO:0050145	nucleoside monophosphate kinase activity
MF	GO:1904047	S-adenosyl-L-methionine binding
MF	GO:0015125	bile acid transmembrane transporter activity

## Sheet: Table S14
Table S14. ORA results using Gene Ontology upon treatment with 30 mM Phe (p-value < 0.05).
Ontology	Ontology ID	Description
BP	GO:0001667	ameboidal-type cell migration
BP	GO:0042060	wound healing
BP	GO:0007015	actin filament organization
BP	GO:0031589	cell-substrate adhesion
BP	GO:0061448	connective tissue development
BP	GO:0060562	epithelial tube morphogenesis
BP	GO:0045229	external encapsulating structure organization
BP	GO:0010631	epithelial cell migration
BP	GO:0022612	gland morphogenesis
BP	GO:0051960	regulation of nervous system development
BP	GO:0090132	epithelium migration
BP	GO:0030198	extracellular matrix organization
BP	GO:0045785	positive regulation of cell adhesion
BP	GO:0043062	extracellular structure organization
BP	GO:0090130	tissue migration
BP	GO:0050673	epithelial cell proliferation
BP	GO:0009615	response to virus
BP	GO:0001822	kidney development
BP	GO:0072001	renal system development
BP	GO:0070371	ERK1 and ERK2 cascade
BP	GO:0051216	cartilage development
BP	GO:0050678	regulation of epithelial cell proliferation
BP	GO:0010810	regulation of cell-substrate adhesion
BP	GO:0051607	defense response to virus
BP	GO:0010721	negative regulation of cell development
BP	GO:0072073	kidney epithelium development
BP	GO:0050767	regulation of neurogenesis
BP	GO:0007411	axon guidance
BP	GO:0097485	neuron projection guidance
BP	GO:0048525	negative regulation of viral process
BP	GO:0010632	regulation of epithelial cell migration
BP	GO:0007160	cell-matrix adhesion
BP	GO:0045071	negative regulation of viral genome replication
BP	GO:0072006	nephron development
BP	GO:0002062	chondrocyte differentiation
BP	GO:0040013	negative regulation of locomotion
BP	GO:0042063	gliogenesis
BP	GO:0002064	epithelial cell development
BP	GO:0050680	negative regulation of epithelial cell proliferation
BP	GO:0050919	negative chemotaxis
BP	GO:1902893	regulation of miRNA transcription
BP	GO:0061614	miRNA transcription
BP	GO:0032102	negative regulation of response to external stimulus
BP	GO:1901888	regulation of cell junction assembly
BP	GO:0061045	negative regulation of wound healing
BP	GO:0048771	tissue remodeling
BP	GO:1902895	positive regulation of miRNA transcription
BP	GO:0019058	viral life cycle
BP	GO:0072175	epithelial tube formation
BP	GO:0003206	cardiac chamber morphogenesis
BP	GO:0043410	positive regulation of MAPK cascade
BP	GO:0061035	regulation of cartilage development
BP	GO:0051961	negative regulation of nervous system development
BP	GO:0007264	small GTPase-mediated signal transduction
BP	GO:0002011	morphogenesis of an epithelial sheet
BP	GO:0061005	cell differentiation involved in kidney development
BP	GO:0045936	negative regulation of phosphate metabolic process
BP	GO:0010563	negative regulation of phosphorus metabolic process
BP	GO:0072009	nephron epithelium development
BP	GO:0060560	developmental growth involved in morphogenesis
BP	GO:0140747	regulation of ncRNA transcription
BP	GO:0021915	neural tube development
BP	GO:0035148	tube formation
BP	GO:0050768	negative regulation of neurogenesis
BP	GO:0001838	embryonic epithelial tube formation
BP	GO:0050792	regulation of viral process
BP	GO:0070372	regulation of ERK1 and ERK2 cascade
BP	GO:0034340	response to type I interferon
BP	GO:0050819	negative regulation of coagulation
BP	GO:0032970	regulation of actin filament-based process
BP	GO:0010811	positive regulation of cell-substrate adhesion
BP	GO:1903900	regulation of viral life cycle
BP	GO:0072080	nephron tubule development
BP	GO:0071357	cellular response to type I interferon
BP	GO:0035850	epithelial cell differentiation involved in kidney development
BP	GO:0001503	ossification
BP	GO:0045069	regulation of viral genome replication
BP	GO:0030168	platelet activation
BP	GO:0007219	Notch signaling pathway
BP	GO:0060537	muscle tissue development
BP	GO:0007599	hemostasis
BP	GO:0030195	negative regulation of blood coagulation
BP	GO:0016032	viral process
BP	GO:0043588	skin development
BP	GO:0061041	regulation of wound healing
BP	GO:2001233	regulation of apoptotic signaling pathway
BP	GO:0034329	cell junction assembly
BP	GO:0061326	renal tubule development
BP	GO:1900047	negative regulation of hemostasis
BP	GO:0007596	blood coagulation
BP	GO:0010634	positive regulation of epithelial cell migration
BP	GO:0007611	learning or memory
BP	GO:0048568	embryonic organ development
BP	GO:0003205	cardiac chamber development
BP	GO:0003007	heart morphogenesis
BP	GO:0016331	morphogenesis of embryonic epithelium
BP	GO:2000027	regulation of animal organ morphogenesis
BP	GO:0045859	regulation of protein kinase activity
BP	GO:0070613	regulation of protein processing
BP	GO:0061036	positive regulation of cartilage development
BP	GO:0060485	mesenchyme development
BP	GO:2000628	regulation of miRNA metabolic process
BP	GO:0050817	coagulation
BP	GO:2000630	positive regulation of miRNA metabolic process
BP	GO:0060337	type I interferon-mediated signaling pathway
BP	GO:0043542	endothelial cell migration
BP	GO:0071216	cellular response to biotic stimulus
BP	GO:0007409	axonogenesis
BP	GO:0001738	morphogenesis of a polarized epithelium
BP	GO:0008347	glial cell migration
BP	GO:0048144	fibroblast proliferation
BP	GO:0071222	cellular response to lipopolysaccharide
BP	GO:0001656	metanephros development
BP	GO:0009913	epidermal cell differentiation
BP	GO:0048146	positive regulation of fibroblast proliferation
BP	GO:0035456	response to interferon-beta
BP	GO:0019079	viral genome replication
BP	GO:0048864	stem cell development
BP	GO:1903317	regulation of protein maturation
BP	GO:0048732	gland development
BP	GO:0016049	cell growth
BP	GO:0007520	myoblast fusion
BP	GO:0030336	negative regulation of cell migration
BP	GO:0032835	glomerulus development
BP	GO:0097191	extrinsic apoptotic signaling pathway
BP	GO:0001819	positive regulation of cytokine production
BP	GO:0110053	regulation of actin filament organization
BP	GO:2000146	negative regulation of cell motility
BP	GO:0006935	chemotaxis
BP	GO:0014032	neural crest cell development
BP	GO:0048638	regulation of developmental growth
BP	GO:0043122	regulation of canonical NF-kappaB signal transduction
BP	GO:0042330	taxis
BP	GO:0051347	positive regulation of transferase activity
BP	GO:0072028	nephron morphogenesis
BP	GO:0060993	kidney morphogenesis
BP	GO:0072012	glomerulus vasculature development
BP	GO:0032481	positive regulation of type I interferon production
BP	GO:0001952	regulation of cell-matrix adhesion
BP	GO:0048145	regulation of fibroblast proliferation
BP	GO:0032956	regulation of actin cytoskeleton organization
BP	GO:0050890	cognition
BP	GO:0007249	canonical NF-kappaB signal transduction
BP	GO:0140888	interferon-mediated signaling pathway
BP	GO:0090090	negative regulation of canonical Wnt signaling pathway
BP	GO:0022407	regulation of cell-cell adhesion
BP	GO:0050818	regulation of coagulation
BP	GO:0045807	positive regulation of endocytosis
BP	GO:0035329	hippo signaling
BP	GO:0098781	ncRNA transcription
BP	GO:1903035	negative regulation of response to wounding
BP	GO:0048863	stem cell differentiation
BP	GO:0071219	cellular response to molecule of bacterial origin
BP	GO:0032496	response to lipopolysaccharide
BP	GO:0071347	cellular response to interleukin-1
BP	GO:0010543	regulation of platelet activation
BP	GO:0001558	regulation of cell growth
BP	GO:0061572	actin filament bundle organization
BP	GO:0048846	axon extension involved in axon guidance
BP	GO:1902284	neuron projection extension involved in neuron projection guidance
BP	GO:0048705	skeletal system morphogenesis
BP	GO:0007159	leukocyte cell-cell adhesion
BP	GO:0014033	neural crest cell differentiation
BP	GO:1901342	regulation of vasculature development
BP	GO:0032332	positive regulation of chondrocyte differentiation
BP	GO:0001841	neural tube formation
BP	GO:0007229	integrin-mediated signaling pathway
BP	GO:0071356	cellular response to tumor necrosis factor
BP	GO:0061437	renal system vasculature development
BP	GO:0061440	kidney vasculature development
BP	GO:0048041	focal adhesion assembly
BP	GO:0060759	regulation of response to cytokine stimulus
BP	GO:0032330	regulation of chondrocyte differentiation
BP	GO:0008544	epidermis development
BP	GO:0045765	regulation of angiogenesis
BP	GO:0030517	negative regulation of axon extension
BP	GO:0030193	regulation of blood coagulation
BP	GO:0001704	formation of primary germ layer
BP	GO:1903829	positive regulation of protein localization
BP	GO:0014020	primary neural tube formation
BP	GO:0000768	syncytium formation by plasma membrane fusion
BP	GO:0140253	cell-cell fusion
BP	GO:0048640	negative regulation of developmental growth
BP	GO:0007044	cell-substrate junction assembly
BP	GO:0002237	response to molecule of bacterial origin
BP	GO:0030324	lung development
BP	GO:0072088	nephron epithelium morphogenesis
BP	GO:0051090	regulation of DNA-binding transcription factor activity
BP	GO:0060828	regulation of canonical Wnt signaling pathway
BP	GO:1900046	regulation of hemostasis
BP	GO:0051893	regulation of focal adhesion assembly
BP	GO:0090109	regulation of cell-substrate junction assembly
BP	GO:0007517	muscle organ development
BP	GO:0030100	regulation of endocytosis
BP	GO:0048762	mesenchymal cell differentiation
BP	GO:0033674	positive regulation of kinase activity
BP	GO:0006898	receptor-mediated endocytosis
BP	GO:0048841	regulation of axon extension involved in axon guidance
BP	GO:0060411	cardiac septum morphogenesis
BP	GO:0001763	morphogenesis of a branching structure
BP	GO:0034109	homotypic cell-cell adhesion
BP	GO:0042326	negative regulation of phosphorylation
BP	GO:0002720	positive regulation of cytokine production involved in immune response
BP	GO:0048843	negative regulation of axon extension involved in axon guidance
BP	GO:0010977	negative regulation of neuron projection development
BP	GO:0045667	regulation of osteoblast differentiation
BP	GO:0003279	cardiac septum development
BP	GO:0010586	miRNA metabolic process
BP	GO:0030323	respiratory tube development
BP	GO:0003231	cardiac ventricle development
BP	GO:0001959	regulation of cytokine-mediated signaling pathway
BP	GO:0030178	negative regulation of Wnt signaling pathway
BP	GO:0030216	keratinocyte differentiation
BP	GO:1990138	neuron projection extension
BP	GO:1905330	regulation of morphogenesis of an epithelium
BP	GO:2001236	regulation of extrinsic apoptotic signaling pathway
BP	GO:0034612	response to tumor necrosis factor
BP	GO:0048562	embryonic organ morphogenesis
BP	GO:0070527	platelet aggregation
BP	GO:0061138	morphogenesis of a branching epithelium
BP	GO:0140374	antiviral innate immune response
BP	GO:0031400	negative regulation of protein modification process
BP	GO:0006949	syncytium formation
BP	GO:0050771	negative regulation of axonogenesis
BP	GO:1903034	regulation of response to wounding
BP	GO:0031099	regeneration
BP	GO:0048880	sensory system development
BP	GO:0030099	myeloid cell differentiation
BP	GO:0002718	regulation of cytokine production involved in immune response
BP	GO:0007009	plasma membrane organization
BP	GO:0032535	regulation of cellular component size
BP	GO:0050878	regulation of body fluid levels
BP	GO:0030856	regulation of epithelial cell differentiation
BP	GO:0001649	osteoblast differentiation
BP	GO:0150115	cell-substrate junction organization
BP	GO:0002367	cytokine production involved in immune response
BP	GO:0050900	leukocyte migration
BP	GO:0050730	regulation of peptidyl-tyrosine phosphorylation
BP	GO:0045926	negative regulation of growth
BP	GO:0150116	regulation of cell-substrate junction organization
BP	GO:0003230	cardiac atrium development
BP	GO:0150063	visual system development
BP	GO:0031032	actomyosin structure organization
BP	GO:0051056	regulation of small GTPase mediated signal transduction
BP	GO:0052547	regulation of peptidase activity
BP	GO:0045669	positive regulation of osteoblast differentiation
BP	GO:0010469	regulation of signaling receptor activity
BP	GO:0051017	actin filament bundle assembly
BP	GO:0018105	peptidyl-serine phosphorylation
BP	GO:0009612	response to mechanical stimulus
BP	GO:1903131	mononuclear cell differentiation
BP	GO:0010975	regulation of neuron projection development
BP	GO:1901654	response to ketone
BP	GO:0001933	negative regulation of protein phosphorylation
BP	GO:0007266	Rho protein signal transduction
BP	GO:0061383	trabecula morphogenesis
BP	GO:0033627	cell adhesion mediated by integrin
BP	GO:0045824	negative regulation of innate immune response
BP	GO:0050770	regulation of axonogenesis
BP	GO:1990778	protein localization to cell periphery
BP	GO:0002262	myeloid cell homeostasis
BP	GO:0050870	positive regulation of T cell activation
BP	GO:0060541	respiratory system development
BP	GO:0001654	eye development
BP	GO:0048754	branching morphogenesis of an epithelial tube
BP	GO:0035023	regulation of Rho protein signal transduction
BP	GO:0044403	biological process involved in symbiotic interaction
BP	GO:0043010	camera-type eye development
BP	GO:0010720	positive regulation of cell development
BP	GO:1903039	positive regulation of leukocyte cell-cell adhesion
BP	GO:1901890	positive regulation of cell junction assembly
BP	GO:0001657	ureteric bud development
BP	GO:0048706	embryonic skeletal system development
BP	GO:0070555	response to interleukin-1
BP	GO:0003151	outflow tract morphogenesis
BP	GO:0048644	muscle organ morphogenesis
BP	GO:0031345	negative regulation of cell projection organization
BP	GO:0022409	positive regulation of cell-cell adhesion
BP	GO:0044706	multi-multicellular organism process
BP	GO:0010594	regulation of endothelial cell migration
BP	GO:0061387	regulation of extent of cell growth
BP	GO:0051345	positive regulation of hydrolase activity
BP	GO:0032728	positive regulation of interferon-beta production
BP	GO:0050764	regulation of phagocytosis
BP	GO:0072163	mesonephric epithelium development
BP	GO:0072164	mesonephric tubule development
BP	GO:0045216	cell-cell junction organization
BP	GO:0033273	response to vitamin
BP	GO:0060021	roof of mouth development
BP	GO:0000302	response to reactive oxygen species
BP	GO:0034446	substrate adhesion-dependent cell spreading
BP	GO:0006109	regulation of carbohydrate metabolic process
BP	GO:0043086	negative regulation of catalytic activity
BP	GO:0044703	multi-organism reproductive process
BP	GO:0007163	establishment or maintenance of cell polarity
BP	GO:0018209	peptidyl-serine modification
BP	GO:0051962	positive regulation of nervous system development
BP	GO:0072210	metanephric nephron development
BP	GO:0050727	regulation of inflammatory response
BP	GO:0030330	DNA damage response, signal transduction by p53 class mediator
BP	GO:0060415	muscle tissue morphogenesis
BP	GO:0001755	neural crest cell migration
BP	GO:0008542	visual learning
BP	GO:0035272	exocrine system development
BP	GO:0048588	developmental cell growth
BP	GO:0051098	regulation of binding
BP	GO:0002040	sprouting angiogenesis
BP	GO:0044772	mitotic cell cycle phase transition
BP	GO:0031100	animal organ regeneration
BP	GO:0030278	regulation of ossification
BP	GO:0044409	symbiont entry into host
BP	GO:1902903	regulation of supramolecular fiber organization
BP	GO:0072132	mesenchyme morphogenesis
BP	GO:2001235	positive regulation of apoptotic signaling pathway
BP	GO:0062014	negative regulation of small molecule metabolic process
BP	GO:0048704	embryonic skeletal system morphogenesis
BP	GO:0060760	positive regulation of response to cytokine stimulus
BP	GO:0002685	regulation of leukocyte migration
BP	GO:0001707	mesoderm formation
BP	GO:0001823	mesonephros development
BP	GO:0051384	response to glucocorticoid
BP	GO:0032479	regulation of type I interferon production
BP	GO:0032606	type I interferon production
BP	GO:0060070	canonical Wnt signaling pathway
BP	GO:0071496	cellular response to external stimulus
BP	GO:0032608	interferon-beta production
BP	GO:0032648	regulation of interferon-beta production
BP	GO:0090497	mesenchymal cell migration
BP	GO:0035987	endodermal cell differentiation
BP	GO:0050854	regulation of antigen receptor-mediated signaling pathway
BP	GO:0072078	nephron tubule morphogenesis
BP	GO:0001666	response to hypoxia
BP	GO:0051146	striated muscle cell differentiation
BP	GO:0031960	response to corticosteroid
BP	GO:0046718	symbiont entry into host cell
BP	GO:0001706	endoderm formation
BP	GO:0007369	gastrulation
BP	GO:0008306	associative learning
BP	GO:0071277	cellular response to calcium ion
BP	GO:0051968	positive regulation of synaptic transmission, glutamatergic
BP	GO:0016485	protein processing
BP	GO:0048332	mesoderm morphogenesis
BP	GO:0036293	response to decreased oxygen levels
BP	GO:0052548	regulation of endopeptidase activity
BP	GO:0071604	transforming growth factor beta production
BP	GO:0018108	peptidyl-tyrosine phosphorylation
BP	GO:0032963	collagen metabolic process
BP	GO:0072659	protein localization to plasma membrane
BP	GO:0003179	heart valve morphogenesis
BP	GO:0042490	mechanoreceptor differentiation
BP	GO:0050918	positive chemotaxis
BP	GO:0001894	tissue homeostasis
BP	GO:0060249	anatomical structure homeostasis
BP	GO:0018212	peptidyl-tyrosine modification
BP	GO:0030111	regulation of Wnt signaling pathway
BP	GO:0048260	positive regulation of receptor-mediated endocytosis
BP	GO:0051223	regulation of protein transport
BP	GO:0001843	neural tube closure
BP	GO:0006816	calcium ion transport
BP	GO:0042692	muscle cell differentiation
BP	GO:0010001	glial cell differentiation
BP	GO:0060348	bone development
BP	GO:0006469	negative regulation of protein kinase activity
BP	GO:0051897	positive regulation of phosphatidylinositol 3-kinase/protein kinase B signal transduction
BP	GO:0002456	T cell mediated immunity
BP	GO:0033673	negative regulation of kinase activity
BP	GO:0048675	axon extension
BP	GO:1901990	regulation of mitotic cell cycle phase transition
BP	GO:0008360	regulation of cell shape
BP	GO:0046849	bone remodeling
BP	GO:0060606	tube closure
BP	GO:0097529	myeloid leukocyte migration
BP	GO:0032092	positive regulation of protein binding
BP	GO:0043393	regulation of protein binding
BP	GO:1903037	regulation of leukocyte cell-cell adhesion
BP	GO:0061333	renal tubule morphogenesis
BP	GO:0050856	regulation of T cell receptor signaling pathway
BP	GO:1904888	cranial skeletal system development
BP	GO:0021537	telencephalon development
BP	GO:0010595	positive regulation of endothelial cell migration
BP	GO:0044839	cell cycle G2/M phase transition
BP	GO:0008154	actin polymerization or depolymerization
BP	GO:0045862	positive regulation of proteolysis
BP	GO:0050679	positive regulation of epithelial cell proliferation
BP	GO:0050729	positive regulation of inflammatory response
BP	GO:0022617	extracellular matrix disassembly
BP	GO:0043123	positive regulation of canonical NF-kappaB signal transduction
BP	GO:0030516	regulation of axon extension
BP	GO:0050732	negative regulation of peptidyl-tyrosine phosphorylation
BP	GO:0001570	vasculogenesis
BP	GO:2000736	regulation of stem cell differentiation
BP	GO:0014902	myotube differentiation
BP	GO:0001954	positive regulation of cell-matrix adhesion
BP	GO:0003281	ventricular septum development
BP	GO:0070373	negative regulation of ERK1 and ERK2 cascade
BP	GO:0034101	erythrocyte homeostasis
BP	GO:1903557	positive regulation of tumor necrosis factor superfamily cytokine production
BP	GO:0042770	signal transduction in response to DNA damage
BP	GO:1902041	regulation of extrinsic apoptotic signaling pathway via death domain receptors
BP	GO:0045860	positive regulation of protein kinase activity
BP	GO:0071774	response to fibroblast growth factor
BP	GO:0045088	regulation of innate immune response
BP	GO:0043433	negative regulation of DNA-binding transcription factor activity
BP	GO:0032642	regulation of chemokine production
BP	GO:0022604	regulation of cell morphogenesis
BP	GO:0050769	positive regulation of neurogenesis
BP	GO:0007632	visual behavior
BP	GO:0035088	establishment or maintenance of apical/basal cell polarity
BP	GO:0061245	establishment or maintenance of bipolar cell polarity
BP	GO:0030218	erythrocyte differentiation
BP	GO:0070482	response to oxygen levels
BP	GO:0030199	collagen fibril organization
BP	GO:0007492	endoderm development
BP	GO:1904018	positive regulation of vasculature development
BP	GO:2000116	regulation of cysteine-type endopeptidase activity
BP	GO:0051099	positive regulation of binding
BP	GO:1901987	regulation of cell cycle phase transition
BP	GO:0050867	positive regulation of cell activation
BP	GO:0032602	chemokine production
BP	GO:0033628	regulation of cell adhesion mediated by integrin
BP	GO:0051701	biological process involved in interaction with host
BP	GO:0030042	actin filament depolymerization
BP	GO:0031638	zymogen activation
BP	GO:0048168	regulation of neuronal synaptic plasticity
BP	GO:0006909	phagocytosis
BP	GO:0044344	cellular response to fibroblast growth factor stimulus
BP	GO:0030098	lymphocyte differentiation
BP	GO:0043269	regulation of monoatomic ion transport
BP	GO:0050863	regulation of T cell activation
BP	GO:0032526	response to retinoic acid
BP	GO:0043409	negative regulation of MAPK cascade
BP	GO:0009132	nucleoside diphosphate metabolic process
BP	GO:0031623	receptor internalization
BP	GO:0071214	cellular response to abiotic stimulus
BP	GO:0104004	cellular response to environmental stimulus
BP	GO:0048872	homeostasis of number of cells
BP	GO:0061082	myeloid leukocyte cytokine production
BP	GO:0007162	negative regulation of cell adhesion
BP	GO:0051261	protein depolymerization
BP	GO:0002573	myeloid leukocyte differentiation
BP	GO:1901879	regulation of protein depolymerization
BP	GO:0002687	positive regulation of leukocyte migration
BP	GO:0033157	regulation of intracellular protein transport
BP	GO:1901655	cellular response to ketone
BP	GO:0010718	positive regulation of epithelial to mesenchymal transition
BP	GO:0010038	response to metal ion
BP	GO:0007565	female pregnancy
BP	GO:0050920	regulation of chemotaxis
BP	GO:0071241	cellular response to inorganic substance
BP	GO:0071674	mononuclear cell migration
BP	GO:0002274	myeloid leukocyte activation
BP	GO:0098773	skin epidermis development
BP	GO:0001974	blood vessel remodeling
BP	GO:0002696	positive regulation of leukocyte activation
BP	GO:0051896	regulation of phosphatidylinositol 3-kinase/protein kinase B signal transduction
BP	GO:0001961	positive regulation of cytokine-mediated signaling pathway
BP	GO:0002832	negative regulation of response to biotic stimulus
BP	GO:0043297	apical junction assembly
BP	GO:0050922	negative regulation of chemotaxis
BP	GO:2000401	regulation of lymphocyte migration
BP	GO:0032386	regulation of intracellular transport
BP	GO:0071900	regulation of protein serine/threonine kinase activity
BP	GO:0009185	ribonucleoside diphosphate metabolic process
BP	GO:0051251	positive regulation of lymphocyte activation
BP	GO:0055008	cardiac muscle tissue morphogenesis
BP	GO:1905952	regulation of lipid localization
BP	GO:0038127	ERBB signaling pathway
BP	GO:0007173	epidermal growth factor receptor signaling pathway
BP	GO:0043523	regulation of neuron apoptotic process
BP	GO:2001234	negative regulation of apoptotic signaling pathway
BP	GO:0008593	regulation of Notch signaling pathway
BP	GO:2001237	negative regulation of extrinsic apoptotic signaling pathway
BP	GO:0007584	response to nutrient
BP	GO:0050804	modulation of chemical synaptic transmission
BP	GO:0007422	peripheral nervous system development
BP	GO:0045766	positive regulation of angiogenesis
BP	GO:0099177	regulation of trans-synaptic signaling
BP	GO:0003208	cardiac ventricle morphogenesis
BP	GO:0001889	liver development
BP	GO:0003158	endothelium development
BP	GO:0008064	regulation of actin polymerization or depolymerization
BP	GO:0000082	G1/S transition of mitotic cell cycle
BP	GO:0032755	positive regulation of interleukin-6 production
BP	GO:0030834	regulation of actin filament depolymerization
BP	GO:0045197	establishment or maintenance of epithelial cell apical/basal polarity
BP	GO:0060688	regulation of morphogenesis of a branching structure
BP	GO:0072331	signal transduction by p53 class mediator
BP	GO:0071248	cellular response to metal ion
BP	GO:0030183	B cell differentiation
BP	GO:0014013	regulation of gliogenesis
BP	GO:1905954	positive regulation of lipid localization
BP	GO:0032722	positive regulation of chemokine production
BP	GO:1901184	regulation of ERBB signaling pathway
BP	GO:2000177	regulation of neural precursor cell proliferation
BP	GO:0010952	positive regulation of peptidase activity
BP	GO:0061351	neural precursor cell proliferation
BP	GO:0042098	T cell proliferation
BP	GO:0051348	negative regulation of transferase activity
BP	GO:0030308	negative regulation of cell growth
BP	GO:0060840	artery development
BP	GO:1901136	carbohydrate derivative catabolic process
BP	GO:0007389	pattern specification process
BP	GO:0003170	heart valve development
BP	GO:0071260	cellular response to mechanical stimulus
BP	GO:0030832	regulation of actin filament length
BP	GO:0051592	response to calcium ion
BP	GO:0061008	hepaticobiliary system development
BP	GO:0072593	reactive oxygen species metabolic process
BP	GO:0044843	cell cycle G1/S phase transition
BP	GO:0006887	exocytosis
BP	GO:1903706	regulation of hemopoiesis
BP	GO:2000179	positive regulation of neural precursor cell proliferation
BP	GO:0050866	negative regulation of cell activation
BP	GO:0070374	positive regulation of ERK1 and ERK2 cascade
BP	GO:0072676	lymphocyte migration
BP	GO:0000086	G2/M transition of mitotic cell cycle
BP	GO:0051047	positive regulation of secretion
BP	GO:0033344	cholesterol efflux
BP	GO:0019915	lipid storage
BP	GO:0140694	non-membrane-bounded organelle assembly
BP	GO:0008625	extrinsic apoptotic signaling pathway via death domain receptors
BP	GO:0051963	regulation of synapse assembly
BP	GO:0048545	response to steroid hormone
BP	GO:0007613	memory
BP	GO:0010812	negative regulation of cell-substrate adhesion
BP	GO:0035904	aorta development
BP	GO:0042058	regulation of epidermal growth factor receptor signaling pathway
BP	GO:0060113	inner ear receptor cell differentiation
BP	GO:0050777	negative regulation of immune response
BP	GO:0071706	tumor necrosis factor superfamily cytokine production
BP	GO:1903555	regulation of tumor necrosis factor superfamily cytokine production
BP	GO:0060395	SMAD protein signal transduction
BP	GO:0070661	leukocyte proliferation
BP	GO:0045912	negative regulation of carbohydrate metabolic process
BP	GO:0002833	positive regulation of response to biotic stimulus
BP	GO:0043281	regulation of cysteine-type endopeptidase activity involved in apoptotic process
BP	GO:0090596	sensory organ morphogenesis
BP	GO:0097306	cellular response to alcohol
BP	GO:0061640	cytoskeleton-dependent cytokinesis
BP	GO:0035107	appendage morphogenesis
BP	GO:0035108	limb morphogenesis
BP	GO:0046546	development of primary male sexual characteristics
BP	GO:0009314	response to radiation
BP	GO:0043524	negative regulation of neuron apoptotic process
BP	GO:0007498	mesoderm development
BP	GO:0032370	positive regulation of lipid transport
BP	GO:0034103	regulation of tissue remodeling
BP	GO:0097193	intrinsic apoptotic signaling pathway
BP	GO:0048736	appendage development
BP	GO:0060173	limb development
BP	GO:0045787	positive regulation of cell cycle
BP	GO:0014909	smooth muscle cell migration
BP	GO:0046031	ADP metabolic process
BP	GO:0071300	cellular response to retinoic acid
BP	GO:0072171	mesonephric tubule morphogenesis
BP	GO:0032760	positive regulation of tumor necrosis factor production
BP	GO:0032635	interleukin-6 production
BP	GO:0032675	regulation of interleukin-6 production
BP	GO:0034341	response to type II interferon
BP	GO:0007265	Ras protein signal transduction
BP	GO:0000910	cytokinesis
BP	GO:0008361	regulation of cell size
BP	GO:0090287	regulation of cellular response to growth factor stimulus
BP	GO:0031667	response to nutrient levels
BP	GO:0009135	purine nucleoside diphosphate metabolic process
BP	GO:0009179	purine ribonucleoside diphosphate metabolic process
BP	GO:0045685	regulation of glial cell differentiation
BP	GO:0055002	striated muscle cell development
BP	GO:0016055	Wnt signaling pathway
BP	GO:0014812	muscle cell migration
BP	GO:0042476	odontogenesis
BP	GO:0048565	digestive tract development
BP	GO:0050808	synapse organization
BP	GO:0002088	lens development in camera-type eye
BP	GO:0001913	T cell mediated cytotoxicity
BP	GO:0014009	glial cell proliferation
BP	GO:0090068	positive regulation of cell cycle process
BP	GO:0032368	regulation of lipid transport
BP	GO:1903532	positive regulation of secretion by cell
BP	GO:0051222	positive regulation of protein transport
BP	GO:0051966	regulation of synaptic transmission, glutamatergic
BP	GO:0021543	pallium development
BP	GO:0198738	cell-cell signaling by wnt
BP	GO:0010906	regulation of glucose metabolic process
BP	GO:0042542	response to hydrogen peroxide
BP	GO:0055123	digestive system development
BP	GO:0002702	positive regulation of production of molecular mediator of immune response
BP	GO:0043405	regulation of MAP kinase activity
BP	GO:0046777	protein autophosphorylation
BP	GO:0014910	regulation of smooth muscle cell migration
BP	GO:0014706	striated muscle tissue development
BP	GO:0048010	vascular endothelial growth factor receptor signaling pathway
BP	GO:0019233	sensory perception of pain
BP	GO:1902105	regulation of leukocyte differentiation
BP	GO:0042113	B cell activation
BP	GO:0016052	carbohydrate catabolic process
BP	GO:0031348	negative regulation of defense response
BP	GO:0007519	skeletal muscle tissue development
BP	GO:0035264	multicellular organism growth
BP	GO:0060538	skeletal muscle organ development
BP	GO:0045637	regulation of myeloid cell differentiation
BP	GO:0035282	segmentation
BP	GO:0030500	regulation of bone mineralization
BP	GO:0032147	activation of protein kinase activity
BP	GO:0043406	positive regulation of MAP kinase activity
BP	GO:0034113	heterotypic cell-cell adhesion
BP	GO:1900024	regulation of substrate adhesion-dependent cell spreading
BP	GO:1903078	positive regulation of protein localization to plasma membrane
BP	GO:0050766	positive regulation of phagocytosis
BP	GO:1903053	regulation of extracellular matrix organization
BP	GO:0030900	forebrain development
BP	GO:0023061	signal release
BP	GO:0043534	blood vessel endothelial cell migration
BP	GO:0062012	regulation of small molecule metabolic process
BP	GO:0042475	odontogenesis of dentin-containing tooth
BP	GO:0033135	regulation of peptidyl-serine phosphorylation
BP	GO:0072089	stem cell proliferation
BP	GO:0010389	regulation of G2/M transition of mitotic cell cycle
BP	GO:0042102	positive regulation of T cell proliferation
BP	GO:0032371	regulation of sterol transport
BP	GO:0032374	regulation of cholesterol transport
BP	GO:0008584	male gonad development
BP	GO:0045664	regulation of neuron differentiation
BP	GO:0030858	positive regulation of epithelial cell differentiation
BP	GO:0051781	positive regulation of cell division
BP	GO:1900182	positive regulation of protein localization to nucleus
BP	GO:2001056	positive regulation of cysteine-type endopeptidase activity
BP	GO:0071887	leukocyte apoptotic process
BP	GO:1902749	regulation of cell cycle G2/M phase transition
BP	GO:0001890	placenta development
BP	GO:0048592	eye morphogenesis
BP	GO:0097305	response to alcohol
BP	GO:0051302	regulation of cell division
BP	GO:0002761	regulation of myeloid leukocyte differentiation
BP	GO:0014015	positive regulation of gliogenesis
BP	GO:1904377	positive regulation of protein localization to cell periphery
BP	GO:0033555	multicellular organismal response to stress
BP	GO:0001885	endothelial cell development
BP	GO:0043124	negative regulation of canonical NF-kappaB signal transduction
BP	GO:1901989	positive regulation of cell cycle phase transition
BP	GO:0030217	T cell differentiation
BP	GO:0032388	positive regulation of intracellular transport
BP	GO:0001837	epithelial to mesenchymal transition
BP	GO:0002700	regulation of production of molecular mediator of immune response
BP	GO:0045930	negative regulation of mitotic cell cycle
BP	GO:0061053	somite development
BP	GO:2000134	negative regulation of G1/S transition of mitotic cell cycle
BP	GO:0010633	negative regulation of epithelial cell migration
BP	GO:0043491	phosphatidylinositol 3-kinase/protein kinase B signal transduction
BP	GO:0050731	positive regulation of peptidyl-tyrosine phosphorylation
BP	GO:0045123	cellular extravasation
BP	GO:0003002	regionalization
BP	GO:0007612	learning
BP	GO:0010950	positive regulation of endopeptidase activity
BP	GO:0035050	embryonic heart tube development
BP	GO:0051851	modulation by host of symbiont process
BP	GO:0032640	tumor necrosis factor production
BP	GO:0032680	regulation of tumor necrosis factor production
BP	GO:0021675	nerve development
BP	GO:1902414	protein localization to cell junction
BP	GO:1903076	regulation of protein localization to plasma membrane
BP	GO:0002366	leukocyte activation involved in immune response
BP	GO:0033002	muscle cell proliferation
BP	GO:0030010	establishment of cell polarity
BP	GO:1902107	positive regulation of leukocyte differentiation
BP	GO:1903708	positive regulation of hemopoiesis
BP	GO:0071560	cellular response to transforming growth factor beta stimulus
BP	GO:0001655	urogenital system development
BP	GO:0010717	regulation of epithelial to mesenchymal transition
BP	GO:0000280	nuclear division
BP	GO:0140014	mitotic nuclear division
BP	GO:0002526	acute inflammatory response
BP	GO:0002042	cell migration involved in sprouting angiogenesis
BP	GO:0010959	regulation of metal ion transport
BP	GO:0030301	cholesterol transport
BP	GO:0030239	myofibril assembly
BP	GO:0048167	regulation of synaptic plasticity
BP	GO:0001892	embryonic placenta development
BP	GO:0060675	ureteric bud morphogenesis
BP	GO:0070301	cellular response to hydrogen peroxide
BP	GO:0007043	cell-cell junction assembly
BP	GO:0002709	regulation of T cell mediated immunity
BP	GO:1901992	positive regulation of mitotic cell cycle phase transition
BP	GO:0006006	glucose metabolic process
BP	GO:0035265	organ growth
BP	GO:0051402	neuron apoptotic process
BP	GO:0002263	cell activation involved in immune response
BP	GO:0070663	regulation of leukocyte proliferation
BP	GO:0015918	sterol transport
BP	GO:0030326	embryonic limb morphogenesis
BP	GO:0035113	embryonic appendage morphogenesis
BP	GO:0051101	regulation of DNA binding
BP	GO:0043547	positive regulation of GTPase activity
BP	GO:0051091	positive regulation of DNA-binding transcription factor activity
BP	GO:0042129	regulation of T cell proliferation
BP	GO:1902904	negative regulation of supramolecular fiber organization
BP	GO:0043280	positive regulation of cysteine-type endopeptidase activity involved in apoptotic process
BP	GO:0006979	response to oxidative stress
BP	GO:0035019	somatic stem cell population maintenance
BP	GO:0045598	regulation of fat cell differentiation
BP	GO:0045446	endothelial cell differentiation
BP	GO:0071675	regulation of mononuclear cell migration
BP	GO:0046822	regulation of nucleocytoplasmic transport
BP	GO:0031346	positive regulation of cell projection organization
BP	GO:0009416	response to light stimulus
BP	GO:0002819	regulation of adaptive immune response
BP	GO:0070588	calcium ion transmembrane transport
BP	GO:0043255	regulation of carbohydrate biosynthetic process
BP	GO:0034644	cellular response to UV
BP	GO:1901991	negative regulation of mitotic cell cycle phase transition
BP	GO:0071559	response to transforming growth factor beta
BP	GO:0002711	positive regulation of T cell mediated immunity
BP	GO:0048645	animal organ formation
BP	GO:0060326	cell chemotaxis
BP	GO:0050851	antigen receptor-mediated signaling pathway
BP	GO:0008630	intrinsic apoptotic signaling pathway in response to DNA damage
BP	GO:0046632	alpha-beta T cell differentiation
BP	GO:0043087	regulation of GTPase activity
BP	GO:0015850	organic hydroxy compound transport
BP	GO:1904375	regulation of protein localization to cell periphery
BP	GO:2000045	regulation of G1/S transition of mitotic cell cycle
BP	GO:0002548	monocyte chemotaxis
BP	GO:2000379	positive regulation of reactive oxygen species metabolic process
BP	GO:2000377	regulation of reactive oxygen species metabolic process
BP	GO:0046661	male sex differentiation
BP	GO:0010976	positive regulation of neuron projection development
BP	GO:0070167	regulation of biomineral tissue development
BP	GO:0032088	negative regulation of NF-kappaB transcription factor activity
BP	GO:0048738	cardiac muscle tissue development
BP	GO:0046032	ADP catabolic process
BP	GO:0045089	positive regulation of innate immune response
BP	GO:0045786	negative regulation of cell cycle
BP	GO:0019216	regulation of lipid metabolic process
BP	GO:1902806	regulation of cell cycle G1/S phase transition
BP	GO:0048259	regulation of receptor-mediated endocytosis
BP	GO:0071692	protein localization to extracellular region
BP	GO:1901617	organic hydroxy compound biosynthetic process
BP	GO:0071677	positive regulation of mononuclear cell migration
BP	GO:1901880	negative regulation of protein depolymerization
BP	GO:0030282	bone mineralization
BP	GO:0046890	regulation of lipid biosynthetic process
BP	GO:0030595	leukocyte chemotaxis
BP	GO:0033138	positive regulation of peptidyl-serine phosphorylation
BP	GO:0030307	positive regulation of cell growth
BP	GO:0034614	cellular response to reactive oxygen species
BP	GO:0032943	mononuclear cell proliferation
BP	GO:0017157	regulation of exocytosis
BP	GO:0045639	positive regulation of myeloid cell differentiation
BP	GO:1905477	positive regulation of protein localization to membrane
BP	GO:0070665	positive regulation of leukocyte proliferation
BP	GO:0003143	embryonic heart tube morphogenesis
BP	GO:0001942	hair follicle development
BP	GO:0043367	CD4-positive, alpha-beta T cell differentiation
BP	GO:0045666	positive regulation of neuron differentiation
BP	GO:0051492	regulation of stress fiber assembly
BP	GO:1902807	negative regulation of cell cycle G1/S phase transition
BP	GO:0051928	positive regulation of calcium ion transport
BP	GO:0009306	protein secretion
BP	GO:0051225	spindle assembly
BP	GO:1990266	neutrophil migration
BP	GO:0051494	negative regulation of cytoskeleton organization
BP	GO:0001935	endothelial cell proliferation
BP	GO:0048709	oligodendrocyte differentiation
BP	GO:0035592	establishment of protein localization to extracellular region
BP	GO:0009137	purine nucleoside diphosphate catabolic process
BP	GO:0009181	purine ribonucleoside diphosphate catabolic process
BP	GO:0045665	negative regulation of neuron differentiation
BP	GO:0048285	organelle fission
BP	GO:0014855	striated muscle cell proliferation
BP	GO:0044773	mitotic DNA damage checkpoint signaling
BP	GO:0022408	negative regulation of cell-cell adhesion
BP	GO:0002697	regulation of immune effector process
BP	GO:0045931	positive regulation of mitotic cell cycle
BP	GO:0097530	granulocyte migration
BP	GO:0050921	positive regulation of chemotaxis
BP	GO:0046883	regulation of hormone secretion
BP	GO:0032231	regulation of actin filament bundle assembly
BP	GO:0000819	sister chromatid segregation
BP	GO:0055001	muscle cell development
BP	GO:0051702	biological process involved in interaction with symbiont
BP	GO:1903707	negative regulation of hemopoiesis
BP	GO:0006637	acyl-CoA metabolic process
BP	GO:0035383	thioester metabolic process
BP	GO:0072091	regulation of stem cell proliferation
BP	GO:0048608	reproductive structure development
BP	GO:0030041	actin filament polymerization
BP	GO:0002768	immune response-regulating cell surface receptor signaling pathway
BP	GO:0042093	T-helper cell differentiation
BP	GO:0072678	T cell migration
BP	GO:0007093	mitotic cell cycle checkpoint signaling
BP	GO:0001701	in utero embryonic development
BP	GO:0071772	response to BMP
BP	GO:0071773	cellular response to BMP stimulus
BP	GO:0046651	lymphocyte proliferation
BP	GO:0031668	cellular response to extracellular stimulus
BP	GO:0050708	regulation of protein secretion
BP	GO:0141091	transforming growth factor beta receptor superfamily signaling pathway
BP	GO:0071346	cellular response to type II interferon
BP	GO:0043535	regulation of blood vessel endothelial cell migration
BP	GO:0002275	myeloid cell activation involved in immune response
BP	GO:0022404	molting cycle process
BP	GO:0022405	hair cycle process
BP	GO:0002699	positive regulation of immune effector process
BP	GO:0034765	regulation of monoatomic ion transmembrane transport
BP	GO:0071478	cellular response to radiation
BP	GO:0007178	transmembrane receptor protein serine/threonine kinase signaling pathway
BP	GO:0019318	hexose metabolic process
BP	GO:0045621	positive regulation of lymphocyte differentiation
BP	GO:0048593	camera-type eye morphogenesis
BP	GO:0019827	stem cell population maintenance
BP	GO:0009191	ribonucleoside diphosphate catabolic process
BP	GO:0002757	immune response-activating signaling pathway
BP	GO:0061458	reproductive system development
BP	GO:0008543	fibroblast growth factor receptor signaling pathway
BP	GO:0051100	negative regulation of binding
BP	GO:0002294	CD4-positive, alpha-beta T cell differentiation involved in immune response
BP	GO:0051057	positive regulation of small GTPase mediated signal transduction
BP	GO:0010639	negative regulation of organelle organization
BP	GO:0007416	synapse assembly
BP	GO:0032946	positive regulation of mononuclear cell proliferation
BP	GO:0050852	T cell receptor signaling pathway
BP	GO:0060349	bone morphogenesis
BP	GO:0034762	regulation of transmembrane transport
BP	GO:0030038	contractile actin filament bundle assembly
BP	GO:0043149	stress fiber assembly
BP	GO:0090263	positive regulation of canonical Wnt signaling pathway
BP	GO:0051051	negative regulation of transport
BP	GO:0044774	mitotic DNA integrity checkpoint signaling
BP	GO:0050714	positive regulation of protein secretion
BP	GO:0045444	fat cell differentiation
BP	GO:0010927	cellular component assembly involved in morphogenesis
BP	GO:0002287	alpha-beta T cell activation involved in immune response
BP	GO:0002293	alpha-beta T cell differentiation involved in immune response
BP	GO:0031016	pancreas development
BP	GO:0035914	skeletal muscle cell differentiation
BP	GO:0043536	positive regulation of blood vessel endothelial cell migration
BP	GO:0045921	positive regulation of exocytosis
BP	GO:0120192	tight junction assembly
BP	GO:0007051	spindle organization
BP	GO:0051310	metaphase chromosome alignment
BP	GO:0051303	establishment of chromosome localization
BP	GO:1902106	negative regulation of leukocyte differentiation
BP	GO:0043244	regulation of protein-containing complex disassembly
BP	GO:0009116	nucleoside metabolic process
BP	GO:0010761	fibroblast migration
BP	GO:0008202	steroid metabolic process
BP	GO:0098727	maintenance of cell number
BP	GO:0010948	negative regulation of cell cycle process
BP	GO:0050853	B cell receptor signaling pathway
BP	GO:0008277	regulation of G protein-coupled receptor signaling pathway
BP	GO:0090288	negative regulation of cellular response to growth factor stimulus
BP	GO:0000077	DNA damage checkpoint signaling
BP	GO:0002065	columnar/cuboidal epithelial cell differentiation
BP	GO:0045137	development of primary sexual characteristics
BP	GO:0006096	glycolytic process
BP	GO:0032984	protein-containing complex disassembly
BP	GO:0070227	lymphocyte apoptotic process
BP	GO:0009134	nucleoside diphosphate catabolic process
BP	GO:0046328	regulation of JNK cascade
BP	GO:0002429	immune response-activating cell surface receptor signaling pathway
BP	GO:0000070	mitotic sister chromatid segregation
BP	GO:0006869	lipid transport
BP	GO:0021987	cerebral cortex development
BP	GO:0071902	positive regulation of protein serine/threonine kinase activity
BP	GO:0042440	pigment metabolic process
BP	GO:1903036	positive regulation of response to wounding
BP	GO:0050806	positive regulation of synaptic transmission
BP	GO:2001242	regulation of intrinsic apoptotic signaling pathway
BP	GO:0021953	central nervous system neuron differentiation
BP	GO:0043242	negative regulation of protein-containing complex disassembly
BP	GO:0048844	artery morphogenesis
BP	GO:0050810	regulation of steroid biosynthetic process
BP	GO:0000075	cell cycle checkpoint signaling
BP	GO:0051235	maintenance of location
BP	GO:0110020	regulation of actomyosin structure organization
BP	GO:0019882	antigen processing and presentation
BP	GO:0033209	tumor necrosis factor-mediated signaling pathway
BP	GO:0002822	regulation of adaptive immune response based on somatic recombination of immune receptors built from immunoglobulin superfamily domains
BP	GO:0046879	hormone secretion
BP	GO:0050796	regulation of insulin secretion
BP	GO:0007405	neuroblast proliferation
BP	GO:0090049	regulation of cell migration involved in sprouting angiogenesis
BP	GO:0071695	anatomical structure maturation
BP	GO:0045927	positive regulation of growth
BP	GO:1905475	regulation of protein localization to membrane
BP	GO:0019364	pyridine nucleotide catabolic process
BP	GO:0021766	hippocampus development
BP	GO:0019722	calcium-mediated signaling
BP	GO:0009952	anterior/posterior pattern specification
BP	GO:0008037	cell recognition
BP	GO:0006090	pyruvate metabolic process
BP	GO:0007088	regulation of mitotic nuclear division
BP	GO:0046425	regulation of receptor signaling pathway via JAK-STAT
BP	GO:0030509	BMP signaling pathway
BP	GO:1904951	positive regulation of establishment of protein localization
BP	GO:0021952	central nervous system projection neuron axonogenesis
BP	GO:0050671	positive regulation of lymphocyte proliferation
BP	GO:0008406	gonad development
BP	GO:0070509	calcium ion import
BP	GO:0072332	intrinsic apoptotic signaling pathway by p53 class mediator
BP	GO:0120193	tight junction organization
BP	GO:0002821	positive regulation of adaptive immune response
BP	GO:0051983	regulation of chromosome segregation
BP	GO:1901988	negative regulation of cell cycle phase transition
BP	GO:0045582	positive regulation of T cell differentiation
BP	GO:0046330	positive regulation of JNK cascade
BP	GO:0030316	osteoclast differentiation
BP	GO:0048639	positive regulation of developmental growth
BP	GO:1900180	regulation of protein localization to nucleus
BP	GO:0032233	positive regulation of actin filament bundle assembly
BP	GO:0002028	regulation of sodium ion transport
BP	GO:0072524	pyridine-containing compound metabolic process
BP	GO:0050000	chromosome localization
BP	GO:1905809	negative regulation of synapse organization
BP	GO:0048839	inner ear development
BP	GO:0001960	negative regulation of cytokine-mediated signaling pathway
BP	GO:0001776	leukocyte homeostasis
BP	GO:0060291	long-term synaptic potentiation
BP	GO:1901796	regulation of signal transduction by p53 class mediator
BP	GO:0045165	cell fate commitment
BP	GO:0002244	hematopoietic progenitor cell differentiation
BP	GO:0007254	JNK cascade
BP	GO:0043583	ear development
BP	GO:1902115	regulation of organelle assembly
BP	GO:0002443	leukocyte mediated immunity
BP	GO:0098813	nuclear chromosome segregation
BP	GO:0002698	negative regulation of immune effector process
BP	GO:0030177	positive regulation of Wnt signaling pathway
BP	GO:0002292	T cell differentiation involved in immune response
BP	GO:0045638	negative regulation of myeloid cell differentiation
BP	GO:0072526	pyridine-containing compound catabolic process
BP	GO:0031570	DNA integrity checkpoint signaling
BP	GO:0043270	positive regulation of monoatomic ion transport
BP	GO:0051783	regulation of nuclear division
BP	GO:1904019	epithelial cell apoptotic process
BP	GO:0045055	regulated exocytosis
BP	GO:0048678	response to axon injury
BP	GO:0009410	response to xenobiotic stimulus
BP	GO:0021510	spinal cord development
BP	GO:0005996	monosaccharide metabolic process
BP	GO:0038061	non-canonical NF-kappaB signal transduction
BP	GO:0045814	negative regulation of gene expression, epigenetic
BP	GO:0031669	cellular response to nutrient levels
BP	GO:0036294	cellular response to decreased oxygen levels
BP	GO:0042176	regulation of protein catabolic process
BP	GO:0030833	regulation of actin filament polymerization
BP	GO:0072523	purine-containing compound catabolic process
BP	GO:0009914	hormone transport
BP	GO:0002286	T cell activation involved in immune response
BP	GO:0033865	nucleoside bisphosphate metabolic process
BP	GO:0033875	ribonucleoside bisphosphate metabolic process
BP	GO:0034032	purine nucleoside bisphosphate metabolic process
BP	GO:1902905	positive regulation of supramolecular fiber organization
BP	GO:0032944	regulation of mononuclear cell proliferation
BP	GO:1904062	regulation of monoatomic cation transmembrane transport
BP	GO:0002444	myeloid leukocyte mediated immunity
BP	GO:0045619	regulation of lymphocyte differentiation
BP	GO:0048661	positive regulation of smooth muscle cell proliferation
BP	GO:0002705	positive regulation of leukocyte mediated immunity
BP	GO:0000281	mitotic cytokinesis
BP	GO:0048708	astrocyte differentiation
BP	GO:0072665	protein localization to vacuole
BP	GO:0002824	positive regulation of adaptive immune response based on somatic recombination of immune receptors built from immunoglobulin superfamily domains
BP	GO:0006766	vitamin metabolic process
BP	GO:0035249	synaptic transmission, glutamatergic
BP	GO:0050807	regulation of synapse organization
BP	GO:0034504	protein localization to nucleus
BP	GO:0019362	pyridine nucleotide metabolic process
BP	GO:0046496	nicotinamide nucleotide metabolic process
BP	GO:0071453	cellular response to oxygen levels
BP	GO:0060761	negative regulation of response to cytokine stimulus
BP	GO:0006094	gluconeogenesis
BP	GO:2000106	regulation of leukocyte apoptotic process
BP	GO:0042886	amide transport
BP	GO:0015833	peptide transport
BP	GO:0055074	calcium ion homeostasis
BP	GO:0045861	negative regulation of proteolysis
BP	GO:0035051	cardiocyte differentiation
BP	GO:0051250	negative regulation of lymphocyte activation
BP	GO:0006892	post-Golgi vesicle-mediated transport
BP	GO:0032677	regulation of interleukin-8 production
BP	GO:0003014	renal system process
CC	GO:0030055	cell-substrate junction
CC	GO:0005925	focal adhesion
CC	GO:0062023	collagen-containing extracellular matrix
CC	GO:0005938	cell cortex
CC	GO:0032432	actin filament bundle
CC	GO:0005884	actin filament
CC	GO:0030864	cortical actin cytoskeleton
CC	GO:0001726	ruffle
CC	GO:0031983	vesicle lumen
CC	GO:0001725	stress fiber
CC	GO:0097517	contractile actin filament bundle
CC	GO:0031252	cell leading edge
CC	GO:0030863	cortical cytoskeleton
CC	GO:0034774	secretory granule lumen
CC	GO:0005912	adherens junction
CC	GO:0060205	cytoplasmic vesicle lumen
CC	GO:0042641	actomyosin
CC	GO:0002102	podosome
CC	GO:0005604	basement membrane
CC	GO:0005775	vacuolar lumen
CC	GO:0005769	early endosome
CC	GO:0030139	endocytic vesicle
CC	GO:0030016	myofibril
CC	GO:0032153	cell division site
CC	GO:0045335	phagocytic vesicle
CC	GO:0031901	early endosome membrane
CC	GO:0043292	contractile fiber
CC	GO:0005902	microvillus
CC	GO:0043202	lysosomal lumen
CC	GO:0043296	apical junction complex
CC	GO:0098858	actin-based cell projection
CC	GO:0098636	protein complex involved in cell adhesion
CC	GO:0045177	apical part of cell
CC	GO:0005788	endoplasmic reticulum lumen
CC	GO:0031256	leading edge membrane
CC	GO:0030667	secretory granule membrane
CC	GO:0016324	apical plasma membrane
CC	GO:0031253	cell projection membrane
CC	GO:0032154	cleavage furrow
CC	GO:0032587	ruffle membrane
CC	GO:0098857	membrane microdomain
CC	GO:0042383	sarcolemma
CC	GO:0035578	azurophil granule lumen
CC	GO:0045121	membrane raft
CC	GO:0098839	postsynaptic density membrane
CC	GO:0070160	tight junction
CC	GO:0070820	tertiary granule
CC	GO:0005766	primary lysosome
CC	GO:0042582	azurophil granule
CC	GO:0030666	endocytic vesicle membrane
CC	GO:1904724	tertiary granule lumen
CC	GO:0005923	bicellular tight junction
CC	GO:0030017	sarcomere
CC	GO:0016328	lateral plasma membrane
CC	GO:0099634	postsynaptic specialization membrane
CC	GO:0030018	Z disc
CC	GO:0005765	lysosomal membrane
CC	GO:0098852	lytic vacuole membrane
CC	GO:0031674	I band
CC	GO:0042470	melanosome
CC	GO:0048770	pigment granule
CC	GO:0030670	phagocytic vesicle membrane
CC	GO:0005774	vacuolar membrane
CC	GO:0044306	neuron projection terminus
CC	GO:0030175	filopodium
CC	GO:0014069	postsynaptic density
CC	GO:0009897	external side of plasma membrane
CC	GO:0099572	postsynaptic specialization
CC	GO:0030496	midbody
CC	GO:0016323	basolateral plasma membrane
CC	GO:0043679	axon terminus
CC	GO:1904813	ficolin-1-rich granule lumen
CC	GO:0031091	platelet alpha granule
CC	GO:0101002	ficolin-1-rich granule
CC	GO:0009925	basal plasma membrane
CC	GO:0070382	exocytic vesicle
CC	GO:0043025	neuronal cell body
CC	GO:0030133	transport vesicle
CC	GO:0045211	postsynaptic membrane
CC	GO:0032279	asymmetric synapse
CC	GO:0045178	basal part of cell
CC	GO:0098984	neuron to neuron synapse
CC	GO:0005903	brush border
CC	GO:0005875	microtubule associated complex
CC	GO:0099091	postsynaptic specialization, intracellular component
CC	GO:0042581	specific granule
CC	GO:0044309	neuron spine
CC	GO:0098878	neurotransmitter receptor complex
CC	GO:0030027	lamellipodium
CC	GO:0098862	cluster of actin-based cell projections
CC	GO:0097648	G protein-coupled receptor complex
CC	GO:0098966	perisynaptic extracellular matrix
CC	GO:0005796	Golgi lumen
CC	GO:0005874	microtubule
CC	GO:0099535	synapse-associated extracellular matrix
CC	GO:0090575	RNA polymerase II transcription regulator complex
CC	GO:0001650	fibrillar center
CC	GO:0008021	synaptic vesicle
CC	GO:0005802	trans-Golgi network
CC	GO:0008287	protein serine/threonine phosphatase complex
MF	GO:0003779	actin binding
MF	GO:0005178	integrin binding
MF	GO:0051015	actin filament binding
MF	GO:0019838	growth factor binding
MF	GO:0045296	cadherin binding
MF	GO:0005201	extracellular matrix structural constituent
MF	GO:0008083	growth factor activity
MF	GO:0045499	chemorepellent activity
MF	GO:0005516	calmodulin binding
MF	GO:0043394	proteoglycan binding
MF	GO:0004713	protein tyrosine kinase activity
MF	GO:0098631	cell adhesion mediator activity
MF	GO:0050840	extracellular matrix binding
MF	GO:0004222	metalloendopeptidase activity
MF	GO:0005518	collagen binding
MF	GO:0004714	transmembrane receptor protein tyrosine kinase activity
MF	GO:0005543	phospholipid binding
MF	GO:0019902	phosphatase binding
MF	GO:0044389	ubiquitin-like protein ligase binding
MF	GO:0070851	growth factor receptor binding
MF	GO:0140297	DNA-binding transcription factor binding
MF	GO:0032813	tumor necrosis factor receptor superfamily binding
MF	GO:0004175	endopeptidase activity
MF	GO:0061629	RNA polymerase II-specific DNA-binding transcription factor binding
MF	GO:0005125	cytokine activity
MF	GO:0005126	cytokine receptor binding
MF	GO:0019199	transmembrane receptor protein kinase activity
MF	GO:0098632	cell-cell adhesion mediator activity
MF	GO:0005544	calcium-dependent phospholipid binding
MF	GO:0022836	gated channel activity
MF	GO:0005096	GTPase activator activity
MF	GO:0008237	metallopeptidase activity
MF	GO:0002020	protease binding
MF	GO:0004857	enzyme inhibitor activity
MF	GO:0061134	peptidase regulator activity
MF	GO:0005216	monoatomic ion channel activity
MF	GO:0031625	ubiquitin protein ligase binding
MF	GO:0001786	phosphatidylserine binding
MF	GO:0001618	virus receptor activity
MF	GO:0140272	exogenous protein binding
MF	GO:0003774	cytoskeletal motor activity
MF	GO:0008236	serine-type peptidase activity
MF	GO:0005539	glycosaminoglycan binding
MF	GO:0005262	calcium channel activity
MF	GO:0004674	protein serine/threonine kinase activity
MF	GO:0017171	serine hydrolase activity
MF	GO:0005261	monoatomic cation channel activity
MF	GO:0004252	serine-type endopeptidase activity
MF	GO:0008201	heparin binding
MF	GO:0030695	GTPase regulator activity
MF	GO:0060589	nucleoside-triphosphatase regulator activity
MF	GO:0015085	calcium ion transmembrane transporter activity
MF	GO:0099094	ligand-gated monoatomic cation channel activity
MF	GO:0048306	calcium-dependent protein binding
MF	GO:0015276	ligand-gated monoatomic ion channel activity
MF	GO:0072341	modified amino acid binding
MF	GO:0022834	ligand-gated channel activity
MF	GO:0005244	voltage-gated monoatomic ion channel activity
MF	GO:0022832	voltage-gated channel activity
MF	GO:0106310	protein serine kinase activity
MF	GO:0099106	ion channel regulator activity
MF	GO:0003725	double-stranded RNA binding
MF	GO:0030414	peptidase inhibitor activity
MF	GO:0051020	GTPase binding
MF	GO:0019903	protein phosphatase binding
MF	GO:0017022	myosin binding
MF	GO:0031267	small GTPase binding
MF	GO:0004866	endopeptidase inhibitor activity
MF	GO:0016247	channel regulator activity
MF	GO:0141108	transporter regulator activity
MF	GO:0001217	DNA-binding transcription repressor activity
MF	GO:0046332	SMAD binding
MF	GO:0004867	serine-type endopeptidase inhibitor activity
MF	GO:0043178	alcohol binding
MF	GO:0061135	endopeptidase regulator activity
MF	GO:0001221	transcription coregulator binding
MF	GO:1901681	sulfur compound binding
MF	GO:0022843	voltage-gated monoatomic cation channel activity

## Sheet: Table S15
Table S15. ORA results using KEGG upon treatment with 30 mM Phe (p-value < 0.05).
Ontology	Ontology ID	Description
BP	GO:0001667	ameboidal-type cell migration
CC	GO:0030055	cell-substrate junction
CC	GO:0005925	focal adhesion
BP	GO:0042060	wound healing
BP	GO:0007015	actin filament organization
CC	GO:0062023	collagen-containing extracellular matrix
BP	GO:0045785	positive regulation of cell adhesion
BP	GO:0051960	regulation of nervous system development
BP	GO:0050673	epithelial cell proliferation
MF	GO:0003779	actin binding
BP	GO:0007264	small GTPase-mediated signal transduction
BP	GO:0009615	response to virus
BP	GO:0031589	cell-substrate adhesion
BP	GO:0043410	positive regulation of MAPK cascade
BP	GO:0010631	epithelial cell migration
BP	GO:0090132	epithelium migration
BP	GO:0090130	tissue migration
BP	GO:0050678	regulation of epithelial cell proliferation
BP	GO:0032102	negative regulation of response to external stimulus
BP	GO:0040013	negative regulation of locomotion
BP	GO:0016049	cell growth
BP	GO:0001819	positive regulation of cytokine production
BP	GO:0050767	regulation of neurogenesis
BP	GO:0045859	regulation of protein kinase activity
BP	GO:0022407	regulation of cell-cell adhesion
BP	GO:0060562	epithelial tube morphogenesis
BP	GO:0001503	ossification
BP	GO:0034329	cell junction assembly
BP	GO:0048568	embryonic organ development
BP	GO:0045229	external encapsulating structure organization
BP	GO:0060537	muscle tissue development
BP	GO:0007409	axonogenesis
BP	GO:0006935	chemotaxis
BP	GO:0042330	taxis
BP	GO:1903829	positive regulation of protein localization
BP	GO:0030198	extracellular matrix organization
BP	GO:0043062	extracellular structure organization
BP	GO:0016032	viral process
BP	GO:0048732	gland development
CC	GO:0031252	cell leading edge
BP	GO:1903131	mononuclear cell differentiation
BP	GO:0061448	connective tissue development
BP	GO:0001822	kidney development
BP	GO:0072001	renal system development
BP	GO:0070371	ERK1 and ERK2 cascade
BP	GO:0051345	positive regulation of hydrolase activity
MF	GO:0005543	phospholipid binding
BP	GO:0045936	negative regulation of phosphate metabolic process
BP	GO:0010563	negative regulation of phosphorus metabolic process
BP	GO:0032970	regulation of actin filament-based process
BP	GO:2001233	regulation of apoptotic signaling pathway
BP	GO:0010975	regulation of neuron projection development
MF	GO:0045296	cadherin binding
BP	GO:0042063	gliogenesis
BP	GO:0001558	regulation of cell growth
BP	GO:0007159	leukocyte cell-cell adhesion
BP	GO:0030099	myeloid cell differentiation
BP	GO:0010720	positive regulation of cell development
CC	GO:0005769	early endosome
CC	GO:0045177	apical part of cell
MF	GO:0140297	DNA-binding transcription factor binding
BP	GO:0051607	defense response to virus
BP	GO:2000146	negative regulation of cell motility
BP	GO:0031400	negative regulation of protein modification process
BP	GO:0043086	negative regulation of catalytic activity
BP	GO:0044772	mitotic cell cycle phase transition
BP	GO:0050804	modulation of chemical synaptic transmission
BP	GO:0099177	regulation of trans-synaptic signaling
CC	GO:0005938	cell cortex
BP	GO:0030336	negative regulation of cell migration
BP	GO:0043269	regulation of monoatomic ion transport
BP	GO:0010721	negative regulation of cell development
BP	GO:0010632	regulation of epithelial cell migration
BP	GO:0051347	positive regulation of transferase activity
BP	GO:0008544	epidermis development
BP	GO:0048880	sensory system development
BP	GO:0050727	regulation of inflammatory response
BP	GO:0051223	regulation of protein transport
BP	GO:1901987	regulation of cell cycle phase transition
BP	GO:0007389	pattern specification process
BP	GO:0031667	response to nutrient levels
BP	GO:0050808	synapse organization
BP	GO:0019058	viral life cycle
BP	GO:0051090	regulation of DNA-binding transcription factor activity
BP	GO:0050900	leukocyte migration
BP	GO:0150063	visual system development
BP	GO:0006816	calcium ion transport
BP	GO:0042692	muscle cell differentiation
BP	GO:0045088	regulation of innate immune response
BP	GO:0023061	signal release
CC	GO:0005774	vacuolar membrane
MF	GO:0030695	GTPase regulator activity
MF	GO:0060589	nucleoside-triphosphatase regulator activity
BP	GO:0060485	mesenchyme development
BP	GO:1901342	regulation of vasculature development
BP	GO:0002237	response to molecule of bacterial origin
BP	GO:0001654	eye development
BP	GO:0030098	lymphocyte differentiation
BP	GO:0016055	Wnt signaling pathway
BP	GO:0198738	cell-cell signaling by wnt
CC	GO:0031983	vesicle lumen
BP	GO:0070372	regulation of ERK1 and ERK2 cascade
BP	GO:0043588	skin development
BP	GO:0032956	regulation of actin cytoskeleton organization
BP	GO:0032496	response to lipopolysaccharide
BP	GO:0045765	regulation of angiogenesis
BP	GO:0007517	muscle organ development
BP	GO:0032535	regulation of cellular component size
BP	GO:0050878	regulation of body fluid levels
BP	GO:1902903	regulation of supramolecular fiber organization
BP	GO:0048285	organelle fission
BP	GO:0002757	immune response-activating signaling pathway
CC	GO:0034774	secretory granule lumen
CC	GO:0060205	cytoplasmic vesicle lumen
CC	GO:0016324	apical plasma membrane
CC	GO:0043025	neuronal cell body
MF	GO:0005216	monoatomic ion channel activity
BP	GO:0048638	regulation of developmental growth
BP	GO:1903706	regulation of hemopoiesis
BP	GO:0009314	response to radiation
BP	GO:0034762	regulation of transmembrane transport
CC	GO:0030139	endocytic vesicle
CC	GO:0005765	lysosomal membrane
CC	GO:0098852	lytic vacuole membrane
BP	GO:0050890	cognition
BP	GO:1990778	protein localization to cell periphery
BP	GO:1903037	regulation of leukocyte cell-cell adhesion
BP	GO:0140694	non-membrane-bounded organelle assembly
BP	GO:0000280	nuclear division
MF	GO:0004175	endopeptidase activity
MF	GO:0004674	protein serine/threonine kinase activity
BP	GO:0007411	axon guidance
BP	GO:0097485	neuron projection guidance
BP	GO:0007160	cell-matrix adhesion
BP	GO:0007249	canonical NF-kappaB signal transduction
BP	GO:0043010	camera-type eye development
BP	GO:0050867	positive regulation of cell activation
BP	GO:0050863	regulation of T cell activation
BP	GO:0003002	regionalization
BP	GO:0051051	negative regulation of transport
BP	GO:0010810	regulation of cell-substrate adhesion
BP	GO:0007611	learning or memory
BP	GO:0043542	endothelial cell migration
BP	GO:0042326	negative regulation of phosphorylation
BP	GO:1901990	regulation of mitotic cell cycle phase transition
BP	GO:0002833	positive regulation of response to biotic stimulus
BP	GO:0030900	forebrain development
BP	GO:0006869	lipid transport
BP	GO:0002443	leukocyte mediated immunity
CC	GO:0031253	cell projection membrane
CC	GO:0030133	transport vesicle
CC	GO:0005874	microtubule
MF	GO:0004857	enzyme inhibitor activity
BP	GO:0051216	cartilage development
BP	GO:0003007	heart morphogenesis
BP	GO:0043122	regulation of canonical NF-kappaB signal transduction
BP	GO:0033674	positive regulation of kinase activity
BP	GO:0022409	positive regulation of cell-cell adhesion
BP	GO:0071496	cellular response to external stimulus
BP	GO:0030111	regulation of Wnt signaling pathway
BP	GO:0070482	response to oxygen levels
BP	GO:0010038	response to metal ion
BP	GO:0002696	positive regulation of leukocyte activation
CC	GO:0009897	external side of plasma membrane
MF	GO:0051015	actin filament binding
BP	GO:0060560	developmental growth involved in morphogenesis
BP	GO:0071216	cellular response to biotic stimulus
BP	GO:0110053	regulation of actin filament organization
BP	GO:0030100	regulation of endocytosis
BP	GO:0048562	embryonic organ morphogenesis
BP	GO:0051056	regulation of small GTPase mediated signal transduction
BP	GO:0052547	regulation of peptidase activity
BP	GO:0044403	biological process involved in symbiotic interaction
BP	GO:0060070	canonical Wnt signaling pathway
BP	GO:0036293	response to decreased oxygen levels
BP	GO:0045862	positive regulation of proteolysis
BP	GO:0090287	regulation of cellular response to growth factor stimulus
BP	GO:0010959	regulation of metal ion transport
BP	GO:0006979	response to oxidative stress
BP	GO:0045786	negative regulation of cell cycle
BP	GO:0007178	transmembrane receptor protein serine/threonine kinase signaling pathway
BP	GO:0009410	response to xenobiotic stimulus
MF	GO:0044389	ubiquitin-like protein ligase binding
MF	GO:0061629	RNA polymerase II-specific DNA-binding transcription factor binding
BP	GO:0002064	epithelial cell development
BP	GO:0001933	negative regulation of protein phosphorylation
BP	GO:0001666	response to hypoxia
BP	GO:0051146	striated muscle cell differentiation
BP	GO:0071214	cellular response to abiotic stimulus
BP	GO:0104004	cellular response to environmental stimulus
BP	GO:0006887	exocytosis
BP	GO:0070661	leukocyte proliferation
BP	GO:0001701	in utero embryonic development
CC	GO:0005788	endoplasmic reticulum lumen
CC	GO:0030667	secretory granule membrane
BP	GO:1901888	regulation of cell junction assembly
BP	GO:0007599	hemostasis
BP	GO:0009913	epidermal cell differentiation
BP	GO:0060828	regulation of canonical Wnt signaling pathway
BP	GO:0048762	mesenchymal cell differentiation
BP	GO:0018105	peptidyl-serine phosphorylation
BP	GO:0018209	peptidyl-serine modification
BP	GO:0051962	positive regulation of nervous system development
BP	GO:0048872	homeostasis of number of cells
BP	GO:0051251	positive regulation of lymphocyte activation
BP	GO:0048545	response to steroid hormone
BP	GO:0071692	protein localization to extracellular region
BP	GO:0002697	regulation of immune effector process
BP	GO:0141091	transforming growth factor beta receptor superfamily signaling pathway
BP	GO:0007596	blood coagulation
BP	GO:0050817	coagulation
BP	GO:0048863	stem cell differentiation
BP	GO:0006898	receptor-mediated endocytosis
BP	GO:0034612	response to tumor necrosis factor
BP	GO:1903039	positive regulation of leukocyte cell-cell adhesion
BP	GO:0072659	protein localization to plasma membrane
BP	GO:0007162	negative regulation of cell adhesion
BP	GO:0045787	positive regulation of cell cycle
BP	GO:0031346	positive regulation of cell projection organization
BP	GO:0045089	positive regulation of innate immune response
BP	GO:0009306	protein secretion
BP	GO:0035592	establishment of protein localization to extracellular region
MF	GO:0005178	integrin binding
MF	GO:0106310	protein serine kinase activity
BP	GO:0071222	cellular response to lipopolysaccharide
BP	GO:0097191	extrinsic apoptotic signaling pathway
BP	GO:0071219	cellular response to molecule of bacterial origin
BP	GO:0071356	cellular response to tumor necrosis factor
BP	GO:0001649	osteoblast differentiation
BP	GO:0052548	regulation of endopeptidase activity
BP	GO:0051047	positive regulation of secretion
BP	GO:0097193	intrinsic apoptotic signaling pathway
BP	GO:1902105	regulation of leukocyte differentiation
BP	GO:0062012	regulation of small molecule metabolic process
BP	GO:0002768	immune response-regulating cell surface receptor signaling pathway
BP	GO:0010639	negative regulation of organelle organization
CC	GO:0098857	membrane microdomain
CC	GO:0099572	postsynaptic specialization
CC	GO:0098984	neuron to neuron synapse
MF	GO:0022836	gated channel activity
MF	GO:0005261	monoatomic cation channel activity
BP	GO:0048771	tissue remodeling
BP	GO:0048705	skeletal system morphogenesis
BP	GO:0045926	negative regulation of growth
BP	GO:0050870	positive regulation of T cell activation
BP	GO:0018108	peptidyl-tyrosine phosphorylation
BP	GO:0018212	peptidyl-tyrosine modification
BP	GO:0021537	telencephalon development
BP	GO:0070588	calcium ion transmembrane transport
BP	GO:0034765	regulation of monoatomic ion transmembrane transport
CC	GO:0030016	myofibril
CC	GO:0043292	contractile fiber
CC	GO:0045121	membrane raft
MF	GO:0031625	ubiquitin protein ligase binding
BP	GO:0072073	kidney epithelium development
BP	GO:0050680	negative regulation of epithelial cell proliferation
BP	GO:0001894	tissue homeostasis
BP	GO:0060249	anatomical structure homeostasis
BP	GO:0010001	glial cell differentiation
BP	GO:0030217	T cell differentiation
BP	GO:0009416	response to light stimulus
BP	GO:0060326	cell chemotaxis
BP	GO:0019216	regulation of lipid metabolic process
BP	GO:0042176	regulation of protein catabolic process
CC	GO:0014069	postsynaptic density
CC	GO:0032279	asymmetric synapse
MF	GO:0005126	cytokine receptor binding
BP	GO:0022612	gland morphogenesis
BP	GO:0072006	nephron development
BP	GO:0007219	Notch signaling pathway
BP	GO:0050730	regulation of peptidyl-tyrosine phosphorylation
BP	GO:0010594	regulation of endothelial cell migration
BP	GO:0048588	developmental cell growth
BP	GO:0051098	regulation of binding
BP	GO:0016485	protein processing
BP	GO:0045860	positive regulation of protein kinase activity
BP	GO:0032386	regulation of intracellular transport
BP	GO:0071900	regulation of protein serine/threonine kinase activity
BP	GO:1901136	carbohydrate derivative catabolic process
BP	GO:0090596	sensory organ morphogenesis
BP	GO:1903532	positive regulation of secretion by cell
BP	GO:0031348	negative regulation of defense response
BP	GO:0043491	phosphatidylinositol 3-kinase/protein kinase B signal transduction
BP	GO:0002366	leukocyte activation involved in immune response
BP	GO:0071560	cellular response to transforming growth factor beta stimulus
BP	GO:0002263	cell activation involved in immune response
BP	GO:0071559	response to transforming growth factor beta
BP	GO:0015850	organic hydroxy compound transport
BP	GO:0032943	mononuclear cell proliferation
BP	GO:0008202	steroid metabolic process
BP	GO:0002429	immune response-activating cell surface receptor signaling pathway
BP	GO:0051235	maintenance of location
CC	GO:0001726	ruffle
CC	GO:0005912	adherens junction
MF	GO:0005516	calmodulin binding
MF	GO:0005096	GTPase activator activity
MF	GO:0051020	GTPase binding
BP	GO:0050792	regulation of viral process
BP	GO:0010634	positive regulation of epithelial cell migration
BP	GO:0001763	morphogenesis of a branching structure
BP	GO:0031032	actomyosin structure organization
BP	GO:0009612	response to mechanical stimulus
BP	GO:1901654	response to ketone
BP	GO:0060541	respiratory system development
BP	GO:0007163	establishment or maintenance of cell polarity
BP	GO:0002685	regulation of leukocyte migration
BP	GO:0097529	myeloid leukocyte migration
BP	GO:0022604	regulation of cell morphogenesis
BP	GO:0050769	positive regulation of neurogenesis
BP	GO:0051896	regulation of phosphatidylinositol 3-kinase/protein kinase B signal transduction
BP	GO:0044843	cell cycle G1/S phase transition
BP	GO:0042113	B cell activation
BP	GO:0051402	neuron apoptotic process
BP	GO:0043087	regulation of GTPase activity
BP	GO:0048608	reproductive structure development
BP	GO:0046651	lymphocyte proliferation
BP	GO:0061458	reproductive system development
BP	GO:0010948	negative regulation of cell cycle process
BP	GO:1904951	positive regulation of establishment of protein localization
CC	GO:0098858	actin-based cell projection
CC	GO:0045178	basal part of cell
MF	GO:0019838	growth factor binding
MF	GO:0005201	extracellular matrix structural constituent
BP	GO:0051961	negative regulation of nervous system development
BP	GO:0021915	neural tube development
BP	GO:0003205	cardiac chamber development
BP	GO:0060759	regulation of response to cytokine stimulus
BP	GO:0030324	lung development
BP	GO:0030323	respiratory tube development
BP	GO:0031099	regeneration
BP	GO:0044706	multi-multicellular organism process
BP	GO:0045216	cell-cell junction organization
BP	GO:0006909	phagocytosis
BP	GO:0002573	myeloid leukocyte differentiation
BP	GO:0002274	myeloid leukocyte activation
BP	GO:0043523	regulation of neuron apoptotic process
BP	GO:2001234	negative regulation of apoptotic signaling pathway
BP	GO:0090068	positive regulation of cell cycle process
BP	GO:0014706	striated muscle tissue development
BP	GO:0140014	mitotic nuclear division
BP	GO:0046879	hormone secretion
BP	GO:0098813	nuclear chromosome segregation
BP	GO:0009914	hormone transport
BP	GO:0055074	calcium ion homeostasis
CC	GO:0009925	basal plasma membrane
MF	GO:0008083	growth factor activity
MF	GO:0005125	cytokine activity
BP	GO:0035148	tube formation
BP	GO:0050768	negative regulation of neurogenesis
BP	GO:0061138	morphogenesis of a branching epithelium
BP	GO:0031345	negative regulation of cell projection organization
BP	GO:0000302	response to reactive oxygen species
BP	GO:0044703	multi-organism reproductive process
BP	GO:0060348	bone development
BP	GO:0050679	positive regulation of epithelial cell proliferation
BP	GO:0050920	regulation of chemotaxis
BP	GO:0071241	cellular response to inorganic substance
BP	GO:0000082	G1/S transition of mitotic cell cycle
BP	GO:0072593	reactive oxygen species metabolic process
BP	GO:0051222	positive regulation of protein transport
BP	GO:0097305	response to alcohol
BP	GO:0070663	regulation of leukocyte proliferation
BP	GO:1904062	regulation of monoatomic cation transmembrane transport
BP	GO:0034504	protein localization to nucleus
BP	GO:0042886	amide transport
CC	GO:0005775	vacuolar lumen
CC	GO:0031901	early endosome membrane
CC	GO:0045211	postsynaptic membrane
MF	GO:0031267	small GTPase binding
BP	GO:0072175	epithelial tube formation
BP	GO:1903900	regulation of viral life cycle
BP	GO:0016331	morphogenesis of embryonic epithelium
BP	GO:0061572	actin filament bundle organization
BP	GO:0001959	regulation of cytokine-mediated signaling pathway
BP	GO:0030178	negative regulation of Wnt signaling pathway
BP	GO:0030216	keratinocyte differentiation
BP	GO:1990138	neuron projection extension
BP	GO:1903034	regulation of response to wounding
BP	GO:0002040	sprouting angiogenesis
BP	GO:0007369	gastrulation
BP	GO:0043123	positive regulation of canonical NF-kappaB signal transduction
BP	GO:0045930	negative regulation of mitotic cell cycle
BP	GO:0033002	muscle cell proliferation
BP	GO:0031668	cellular response to extracellular stimulus
BP	GO:0050708	regulation of protein secretion
BP	GO:0045165	cell fate commitment
CC	GO:0016323	basolateral plasma membrane
MF	GO:0061134	peptidase regulator activity
MF	GO:0005539	glycosaminoglycan binding
MF	GO:0001217	DNA-binding transcription repressor activity
BP	GO:0002062	chondrocyte differentiation
BP	GO:0003206	cardiac chamber morphogenesis
BP	GO:0030168	platelet activation
BP	GO:0061041	regulation of wound healing
BP	GO:0045807	positive regulation of endocytosis
BP	GO:0007009	plasma membrane organization
BP	GO:0030856	regulation of epithelial cell differentiation
BP	GO:0002262	myeloid cell homeostasis
BP	GO:0006109	regulation of carbohydrate metabolic process
BP	GO:0008154	actin polymerization or depolymerization
BP	GO:0051701	biological process involved in interaction with host
BP	GO:0071674	mononuclear cell migration
BP	GO:0042098	T cell proliferation
BP	GO:0051348	negative regulation of transferase activity
BP	GO:0050866	negative regulation of cell activation
BP	GO:0070374	positive regulation of ERK1 and ERK2 cascade
BP	GO:0048738	cardiac muscle tissue development
BP	GO:1901617	organic hydroxy compound biosynthetic process
BP	GO:0046883	regulation of hormone secretion
BP	GO:0002699	positive regulation of immune effector process
BP	GO:0071695	anatomical structure maturation
BP	GO:1901988	negative regulation of cell cycle phase transition
CC	GO:0030017	sarcomere
MF	GO:0019902	phosphatase binding
MF	GO:1901681	sulfur compound binding
BP	GO:0072009	nephron epithelium development
BP	GO:0001838	embryonic epithelial tube formation
BP	GO:0010811	positive regulation of cell-substrate adhesion
BP	GO:0090090	negative regulation of canonical Wnt signaling pathway
BP	GO:0098781	ncRNA transcription
BP	GO:0045667	regulation of osteoblast differentiation
BP	GO:2001236	regulation of extrinsic apoptotic signaling pathway
BP	GO:0051017	actin filament bundle assembly
BP	GO:0033673	negative regulation of kinase activity
BP	GO:0042770	signal transduction in response to DNA damage
BP	GO:1904018	positive regulation of vasculature development
BP	GO:2000116	regulation of cysteine-type endopeptidase activity
BP	GO:0071248	cellular response to metal ion
BP	GO:0045637	regulation of myeloid cell differentiation
BP	GO:0043547	positive regulation of GTPase activity
BP	GO:0051091	positive regulation of DNA-binding transcription factor activity
BP	GO:0030595	leukocyte chemotaxis
BP	GO:0045444	fat cell differentiation
BP	GO:0032984	protein-containing complex disassembly
BP	GO:0045927	positive regulation of growth
BP	GO:0015833	peptide transport
CC	GO:0005884	actin filament
CC	GO:0031256	leading edge membrane
CC	GO:0030666	endocytic vesicle membrane
CC	GO:0070382	exocytic vesicle
BP	GO:0048525	negative regulation of viral process
BP	GO:0019079	viral genome replication
BP	GO:0010977	negative regulation of neuron projection development
BP	GO:0050770	regulation of axonogenesis
BP	GO:0048754	branching morphogenesis of an epithelial tube
BP	GO:0044409	symbiont entry into host
BP	GO:0006469	negative regulation of protein kinase activity
BP	GO:0051897	positive regulation of phosphatidylinositol 3-kinase/protein kinase B signal transduction
BP	GO:0007565	female pregnancy
BP	GO:1905952	regulation of lipid localization
BP	GO:0045766	positive regulation of angiogenesis
BP	GO:0030308	negative regulation of cell growth
BP	GO:0050777	negative regulation of immune response
BP	GO:0071706	tumor necrosis factor superfamily cytokine production
BP	GO:1903555	regulation of tumor necrosis factor superfamily cytokine production
BP	GO:0048167	regulation of synaptic plasticity
BP	GO:0000819	sister chromatid segregation
BP	GO:0019318	hexose metabolic process
BP	GO:0045137	development of primary sexual characteristics
BP	GO:0005996	monosaccharide metabolic process
CC	GO:0090575	RNA polymerase II transcription regulator complex
CC	GO:0005802	trans-Golgi network
BP	GO:0001952	regulation of cell-matrix adhesion
BP	GO:0001704	formation of primary germ layer
BP	GO:0007266	Rho protein signal transduction
BP	GO:0031960	response to corticosteroid
BP	GO:0046718	symbiont entry into host cell
BP	GO:0043409	negative regulation of MAPK cascade
BP	GO:0072331	signal transduction by p53 class mediator
BP	GO:0048736	appendage development
BP	GO:0060173	limb development
BP	GO:0000910	cytokinesis
BP	GO:0008361	regulation of cell size
BP	GO:0021543	pallium development
BP	GO:0046777	protein autophosphorylation
BP	GO:0045664	regulation of neuron differentiation
BP	GO:0002819	regulation of adaptive immune response
BP	GO:0050851	antigen receptor-mediated signaling pathway
BP	GO:1902806	regulation of cell cycle G1/S phase transition
BP	GO:0019722	calcium-mediated signaling
BP	GO:0008406	gonad development
BP	GO:0031669	cellular response to nutrient levels
BP	GO:0032944	regulation of mononuclear cell proliferation
BP	GO:0050807	regulation of synapse organization
CC	GO:0032432	actin filament bundle
CC	GO:0045335	phagocytic vesicle
CC	GO:0043296	apical junction complex
CC	GO:0030496	midbody
MF	GO:0004713	protein tyrosine kinase activity
MF	GO:0008237	metallopeptidase activity
MF	GO:0008236	serine-type peptidase activity
MF	GO:0017171	serine hydrolase activity
BP	GO:0140747	regulation of ncRNA transcription
BP	GO:0072080	nephron tubule development
BP	GO:0061326	renal tubule development
BP	GO:0048144	fibroblast proliferation
BP	GO:0003231	cardiac ventricle development
BP	GO:0070555	response to interleukin-1
BP	GO:2001235	positive regulation of apoptotic signaling pathway
BP	GO:0044839	cell cycle G2/M phase transition
BP	GO:0050729	positive regulation of inflammatory response
BP	GO:0043433	negative regulation of DNA-binding transcription factor activity
BP	GO:0007584	response to nutrient
BP	GO:0010952	positive regulation of peptidase activity
BP	GO:0061351	neural precursor cell proliferation
BP	GO:0032635	interleukin-6 production
BP	GO:0032675	regulation of interleukin-6 production
BP	GO:0060538	skeletal muscle organ development
BP	GO:0043534	blood vessel endothelial cell migration
BP	GO:0051302	regulation of cell division
BP	GO:0001837	epithelial to mesenchymal transition
BP	GO:0002700	regulation of production of molecular mediator of immune response
BP	GO:0032640	tumor necrosis factor production
BP	GO:0032680	regulation of tumor necrosis factor production
BP	GO:1902107	positive regulation of leukocyte differentiation
BP	GO:1903708	positive regulation of hemopoiesis
BP	GO:0006006	glucose metabolic process
BP	GO:1901991	negative regulation of mitotic cell cycle phase transition
BP	GO:0001935	endothelial cell proliferation
BP	GO:0022408	negative regulation of cell-cell adhesion
BP	GO:0055001	muscle cell development
BP	GO:0007416	synapse assembly
BP	GO:0009952	anterior/posterior pattern specification
BP	GO:0043583	ear development
BP	GO:1902115	regulation of organelle assembly
BP	GO:0045055	regulated exocytosis
BP	GO:0045861	negative regulation of proteolysis
CC	GO:0030863	cortical cytoskeleton
CC	GO:0070820	tertiary granule
BP	GO:0034340	response to type I interferon
BP	GO:0140888	interferon-mediated signaling pathway
BP	GO:0071347	cellular response to interleukin-1
BP	GO:0007229	integrin-mediated signaling pathway
BP	GO:0048640	negative regulation of developmental growth
BP	GO:0002718	regulation of cytokine production involved in immune response
BP	GO:0002367	cytokine production involved in immune response
BP	GO:0048706	embryonic skeletal system development
BP	GO:0051384	response to glucocorticoid
BP	GO:0008360	regulation of cell shape
BP	GO:0034101	erythrocyte homeostasis
BP	GO:0002687	positive regulation of leukocyte migration
BP	GO:0033157	regulation of intracellular protein transport
BP	GO:0008064	regulation of actin polymerization or depolymerization
BP	GO:0030183	B cell differentiation
BP	GO:0030832	regulation of actin filament length
BP	GO:0043281	regulation of cysteine-type endopeptidase activity involved in apoptotic process
BP	GO:0043524	negative regulation of neuron apoptotic process
BP	GO:0007519	skeletal muscle tissue development
BP	GO:0035265	organ growth
BP	GO:0042129	regulation of T cell proliferation
BP	GO:2000045	regulation of G1/S transition of mitotic cell cycle
BP	GO:0046890	regulation of lipid biosynthetic process
BP	GO:0017157	regulation of exocytosis
BP	GO:0007051	spindle organization
BP	GO:0043270	positive regulation of monoatomic ion transport
BP	GO:0045619	regulation of lymphocyte differentiation
CC	GO:0042383	sarcolemma
CC	GO:0005766	primary lysosome
CC	GO:0042582	azurophil granule
CC	GO:0101002	ficolin-1-rich granule
CC	GO:0030027	lamellipodium
CC	GO:0008021	synaptic vesicle
MF	GO:0070851	growth factor receptor binding
MF	GO:0004252	serine-type endopeptidase activity
MF	GO:0008201	heparin binding
BP	GO:1902893	regulation of miRNA transcription
BP	GO:0061614	miRNA transcription
BP	GO:0061045	negative regulation of wound healing
BP	GO:0071357	cellular response to type I interferon
BP	GO:0045069	regulation of viral genome replication
BP	GO:2000027	regulation of animal organ morphogenesis
BP	GO:2000628	regulation of miRNA metabolic process
BP	GO:0001656	metanephros development
BP	GO:0060993	kidney morphogenesis
BP	GO:1903035	negative regulation of response to wounding
BP	GO:0001841	neural tube formation
BP	GO:0003279	cardiac septum development
BP	GO:0010586	miRNA metabolic process
BP	GO:0030278	regulation of ossification
BP	GO:0032479	regulation of type I interferon production
BP	GO:0032606	type I interferon production
BP	GO:0002456	T cell mediated immunity
BP	GO:0043393	regulation of protein binding
BP	GO:0010595	positive regulation of endothelial cell migration
BP	GO:0014902	myotube differentiation
BP	GO:0030218	erythrocyte differentiation
BP	GO:0001889	liver development
BP	GO:0003158	endothelium development
BP	GO:0051592	response to calcium ion
BP	GO:0061008	hepaticobiliary system development
BP	GO:0035107	appendage morphogenesis
BP	GO:0035108	limb morphogenesis
BP	GO:0046546	development of primary male sexual characteristics
BP	GO:0032368	regulation of lipid transport
BP	GO:0016052	carbohydrate catabolic process
BP	GO:0048592	eye morphogenesis
BP	GO:0050731	positive regulation of peptidyl-tyrosine phosphorylation
BP	GO:1902904	negative regulation of supramolecular fiber organization
BP	GO:0046661	male sex differentiation
BP	GO:0071772	response to BMP
BP	GO:0071773	cellular response to BMP stimulus
BP	GO:0071478	cellular response to radiation
BP	GO:0019827	stem cell population maintenance
BP	GO:0098727	maintenance of cell number
BP	GO:0000070	mitotic sister chromatid segregation
BP	GO:2001242	regulation of intrinsic apoptotic signaling pathway
BP	GO:0000075	cell cycle checkpoint signaling
BP	GO:0002822	regulation of adaptive immune response based on somatic recombination of immune receptors built from immunoglobulin superfamily domains
BP	GO:0048839	inner ear development
CC	GO:0001725	stress fiber
CC	GO:0097517	contractile actin filament bundle
CC	GO:0042641	actomyosin
CC	GO:0005604	basement membrane
MF	GO:0015276	ligand-gated monoatomic ion channel activity
MF	GO:0022834	ligand-gated channel activity
MF	GO:0005244	voltage-gated monoatomic ion channel activity
MF	GO:0022832	voltage-gated channel activity
MF	GO:0030414	peptidase inhibitor activity
MF	GO:0061135	endopeptidase regulator activity
BP	GO:0061035	regulation of cartilage development
BP	GO:0060337	type I interferon-mediated signaling pathway
BP	GO:0048864	stem cell development
BP	GO:0048145	regulation of fibroblast proliferation
BP	GO:0014033	neural crest cell differentiation
BP	GO:0014020	primary neural tube formation
BP	GO:0007044	cell-substrate junction assembly
BP	GO:0034109	homotypic cell-cell adhesion
BP	GO:0150115	cell-substrate junction organization
BP	GO:0010469	regulation of signaling receptor activity
BP	GO:1901890	positive regulation of cell junction assembly
BP	GO:0061387	regulation of extent of cell growth
BP	GO:0062014	negative regulation of small molecule metabolic process
BP	GO:0048675	axon extension
BP	GO:0071774	response to fibroblast growth factor
BP	GO:0009132	nucleoside diphosphate metabolic process
BP	GO:0031623	receptor internalization
BP	GO:0098773	skin epidermis development
BP	GO:0038127	ERBB signaling pathway
BP	GO:0000086	G2/M transition of mitotic cell cycle
BP	GO:0007498	mesoderm development
BP	GO:0034341	response to type II interferon
BP	GO:0055123	digestive system development
BP	GO:0035264	multicellular organism growth
BP	GO:0008584	male gonad development
BP	GO:0001890	placenta development
BP	GO:0007612	learning
BP	GO:0010950	positive regulation of endopeptidase activity
BP	GO:0030010	establishment of cell polarity
BP	GO:0007043	cell-cell junction assembly
BP	GO:0010976	positive regulation of neuron projection development
BP	GO:0030307	positive regulation of cell growth
BP	GO:0070665	positive regulation of leukocyte proliferation
BP	GO:0051494	negative regulation of cytoskeleton organization
BP	GO:0030041	actin filament polymerization
BP	GO:0050806	positive regulation of synaptic transmission
BP	GO:0021953	central nervous system neuron differentiation
BP	GO:1905475	regulation of protein localization to membrane
CC	GO:0030864	cortical actin cytoskeleton
CC	GO:0070160	tight junction
CC	GO:0031674	I band
CC	GO:0044309	neuron spine
MF	GO:0004222	metalloendopeptidase activity
MF	GO:0002020	protease binding
MF	GO:0004866	endopeptidase inhibitor activity
BP	GO:0045071	negative regulation of viral genome replication
BP	GO:0002011	morphogenesis of an epithelial sheet
BP	GO:0014032	neural crest cell development
BP	GO:0072028	nephron morphogenesis
BP	GO:0048041	focal adhesion assembly
BP	GO:0001657	ureteric bud development
BP	GO:0050764	regulation of phagocytosis
BP	GO:0072163	mesonephric epithelium development
BP	GO:0072164	mesonephric tubule development
BP	GO:0034446	substrate adhesion-dependent cell spreading
BP	GO:0001823	mesonephros development
BP	GO:0032963	collagen metabolic process
BP	GO:1903557	positive regulation of tumor necrosis factor superfamily cytokine production
BP	GO:0051099	positive regulation of binding
BP	GO:0044344	cellular response to fibroblast growth factor stimulus
BP	GO:0051261	protein depolymerization
BP	GO:0002832	negative regulation of response to biotic stimulus
BP	GO:0009185	ribonucleoside diphosphate metabolic process
BP	GO:0072676	lymphocyte migration
BP	GO:0007613	memory
BP	GO:0042476	odontogenesis
BP	GO:0048565	digestive tract development
BP	GO:0002702	positive regulation of production of molecular mediator of immune response
BP	GO:0043405	regulation of MAP kinase activity
BP	GO:0032388	positive regulation of intracellular transport
BP	GO:0015918	sterol transport
BP	GO:0045598	regulation of fat cell differentiation
BP	GO:2000377	regulation of reactive oxygen species metabolic process
BP	GO:0034614	cellular response to reactive oxygen species
BP	GO:0097530	granulocyte migration
BP	GO:0043535	regulation of blood vessel endothelial cell migration
BP	GO:0050796	regulation of insulin secretion
BP	GO:0030509	BMP signaling pathway
BP	GO:0048639	positive regulation of developmental growth
BP	GO:0072524	pyridine-containing compound metabolic process
BP	GO:0007254	JNK cascade
BP	GO:1902905	positive regulation of supramolecular fiber organization
BP	GO:0071453	cellular response to oxygen levels
CC	GO:0005902	microvillus
CC	GO:0043202	lysosomal lumen
CC	GO:0005923	bicellular tight junction
CC	GO:0030018	Z disc
CC	GO:0005875	microtubule associated complex
CC	GO:0042581	specific granule
CC	GO:0098862	cluster of actin-based cell projections
BP	GO:1902895	positive regulation of miRNA transcription
BP	GO:0061005	cell differentiation involved in kidney development
BP	GO:0070613	regulation of protein processing
BP	GO:2000630	positive regulation of miRNA metabolic process
BP	GO:1903317	regulation of protein maturation
BP	GO:0032835	glomerulus development
BP	GO:0032481	positive regulation of type I interferon production
BP	GO:0050818	regulation of coagulation
BP	GO:0072088	nephron epithelium morphogenesis
BP	GO:0002720	positive regulation of cytokine production involved in immune response
BP	GO:0033627	cell adhesion mediated by integrin
BP	GO:0045824	negative regulation of innate immune response
BP	GO:0035023	regulation of Rho protein signal transduction
BP	GO:0033273	response to vitamin
BP	GO:0060021	roof of mouth development
BP	GO:0048704	embryonic skeletal system morphogenesis
BP	GO:0032642	regulation of chemokine production
BP	GO:0032602	chemokine production
BP	GO:0032526	response to retinoic acid
BP	GO:1901655	cellular response to ketone
BP	GO:0007173	epidermal growth factor receptor signaling pathway
BP	GO:0014013	regulation of gliogenesis
BP	GO:1905954	positive regulation of lipid localization
BP	GO:0060840	artery development
BP	GO:0051963	regulation of synapse assembly
BP	GO:0061640	cytoskeleton-dependent cytokinesis
BP	GO:0007265	Ras protein signal transduction
BP	GO:0033135	regulation of peptidyl-serine phosphorylation
BP	GO:0072089	stem cell proliferation
BP	GO:2001056	positive regulation of cysteine-type endopeptidase activity
BP	GO:0002761	regulation of myeloid leukocyte differentiation
BP	GO:0030301	cholesterol transport
BP	GO:1904375	regulation of protein localization to cell periphery
BP	GO:0050921	positive regulation of chemotaxis
BP	GO:0007093	mitotic cell cycle checkpoint signaling
BP	GO:0032946	positive regulation of mononuclear cell proliferation
BP	GO:0050852	T cell receptor signaling pathway
BP	GO:0050714	positive regulation of protein secretion
BP	GO:0008277	regulation of G protein-coupled receptor signaling pathway
BP	GO:0008037	cell recognition
BP	GO:0036294	cellular response to decreased oxygen levels
BP	GO:0019362	pyridine nucleotide metabolic process
BP	GO:0046496	nicotinamide nucleotide metabolic process
BP	GO:0035051	cardiocyte differentiation
BP	GO:0051250	negative regulation of lymphocyte activation
CC	GO:0032587	ruffle membrane
CC	GO:0099634	postsynaptic specialization membrane
CC	GO:0044306	neuron projection terminus
MF	GO:0015085	calcium ion transmembrane transporter activity
MF	GO:0099094	ligand-gated monoatomic cation channel activity
MF	GO:0099106	ion channel regulator activity
MF	GO:0019903	protein phosphatase binding
MF	GO:0016247	channel regulator activity
MF	GO:0141108	transporter regulator activity
BP	GO:0050919	negative chemotaxis
BP	GO:0050819	negative regulation of coagulation
BP	GO:0001738	morphogenesis of a polarized epithelium
BP	GO:0008347	glial cell migration
BP	GO:0030193	regulation of blood coagulation
BP	GO:1900046	regulation of hemostasis
BP	GO:0060411	cardiac septum morphogenesis
BP	GO:0070527	platelet aggregation
BP	GO:0045669	positive regulation of osteoblast differentiation
BP	GO:0003151	outflow tract morphogenesis
BP	GO:0048644	muscle organ morphogenesis
BP	GO:0008306	associative learning
BP	GO:0071277	cellular response to calcium ion
BP	GO:0001843	neural tube closure
BP	GO:0046849	bone remodeling
BP	GO:0060606	tube closure
BP	GO:0030516	regulation of axon extension
BP	GO:0008593	regulation of Notch signaling pathway
BP	GO:2001237	negative regulation of extrinsic apoptotic signaling pathway
BP	GO:0032755	positive regulation of interleukin-6 production
BP	GO:2000177	regulation of neural precursor cell proliferation
BP	GO:0097306	cellular response to alcohol
BP	GO:0032760	positive regulation of tumor necrosis factor production
BP	GO:0009135	purine nucleoside diphosphate metabolic process
BP	GO:0009179	purine ribonucleoside diphosphate metabolic process
BP	GO:0014812	muscle cell migration
BP	GO:0071887	leukocyte apoptotic process
BP	GO:1902749	regulation of cell cycle G2/M phase transition
BP	GO:1901989	positive regulation of cell cycle phase transition
BP	GO:0010633	negative regulation of epithelial cell migration
BP	GO:0010717	regulation of epithelial to mesenchymal transition
BP	GO:0030326	embryonic limb morphogenesis
BP	GO:0035113	embryonic appendage morphogenesis
BP	GO:0045446	endothelial cell differentiation
BP	GO:0071675	regulation of mononuclear cell migration
BP	GO:0046632	alpha-beta T cell differentiation
BP	GO:0030282	bone mineralization
BP	GO:0051225	spindle assembly
BP	GO:1990266	neutrophil migration
BP	GO:0045931	positive regulation of mitotic cell cycle
BP	GO:0045621	positive regulation of lymphocyte differentiation
BP	GO:0048593	camera-type eye morphogenesis
BP	GO:0010927	cellular component assembly involved in morphogenesis
BP	GO:0090288	negative regulation of cellular response to growth factor stimulus
BP	GO:0046328	regulation of JNK cascade
BP	GO:0050671	positive regulation of lymphocyte proliferation
BP	GO:1900180	regulation of protein localization to nucleus
BP	GO:0030177	positive regulation of Wnt signaling pathway
BP	GO:0051783	regulation of nuclear division
BP	GO:1904019	epithelial cell apoptotic process
BP	GO:0072523	purine-containing compound catabolic process
BP	GO:0002705	positive regulation of leukocyte mediated immunity
CC	GO:0032153	cell division site
CC	GO:0035578	azurophil granule lumen
CC	GO:0098839	postsynaptic density membrane
CC	GO:0042470	melanosome
CC	GO:0048770	pigment granule
CC	GO:1904813	ficolin-1-rich granule lumen
CC	GO:0001650	fibrillar center
MF	GO:0003774	cytoskeletal motor activity
MF	GO:0005262	calcium channel activity
MF	GO:0022843	voltage-gated monoatomic cation channel activity
BP	GO:0035850	epithelial cell differentiation involved in kidney development
BP	GO:0030195	negative regulation of blood coagulation
BP	GO:1900047	negative regulation of hemostasis
BP	GO:0048146	positive regulation of fibroblast proliferation
BP	GO:0000768	syncytium formation by plasma membrane fusion
BP	GO:0140253	cell-cell fusion
BP	GO:0051893	regulation of focal adhesion assembly
BP	GO:0090109	regulation of cell-substrate junction assembly
BP	GO:1905330	regulation of morphogenesis of an epithelium
BP	GO:0006949	syncytium formation
BP	GO:0050771	negative regulation of axonogenesis
BP	GO:0150116	regulation of cell-substrate junction organization
BP	GO:0030330	DNA damage response, signal transduction by p53 class mediator
BP	GO:0060415	muscle tissue morphogenesis
BP	GO:0001707	mesoderm formation
BP	GO:0072078	nephron tubule morphogenesis
BP	GO:0048332	mesoderm morphogenesis
BP	GO:0061333	renal tubule morphogenesis
BP	GO:0001570	vasculogenesis
BP	GO:2000736	regulation of stem cell differentiation
BP	GO:0007492	endoderm development
BP	GO:1901879	regulation of protein depolymerization
BP	GO:0007422	peripheral nervous system development
BP	GO:0019915	lipid storage
BP	GO:0060395	SMAD protein signal transduction
BP	GO:0014909	smooth muscle cell migration
BP	GO:0046031	ADP metabolic process
BP	GO:0010906	regulation of glucose metabolic process
BP	GO:0042542	response to hydrogen peroxide
BP	GO:0035282	segmentation
BP	GO:0010389	regulation of G2/M transition of mitotic cell cycle
BP	GO:0042102	positive regulation of T cell proliferation
BP	GO:1902414	protein localization to cell junction
BP	GO:1903076	regulation of protein localization to plasma membrane
BP	GO:0002526	acute inflammatory response
BP	GO:0043280	positive regulation of cysteine-type endopeptidase activity involved in apoptotic process
BP	GO:0046822	regulation of nucleocytoplasmic transport
BP	GO:0048259	regulation of receptor-mediated endocytosis
BP	GO:0051928	positive regulation of calcium ion transport
BP	GO:0051702	biological process involved in interaction with symbiont
BP	GO:1903707	negative regulation of hemopoiesis
BP	GO:0071346	cellular response to type II interferon
BP	GO:0043244	regulation of protein-containing complex disassembly
BP	GO:0000077	DNA damage checkpoint signaling
BP	GO:0002065	columnar/cuboidal epithelial cell differentiation
BP	GO:0021987	cerebral cortex development
BP	GO:0071902	positive regulation of protein serine/threonine kinase activity
BP	GO:0002821	positive regulation of adaptive immune response
BP	GO:0051983	regulation of chromosome segregation
BP	GO:0002244	hematopoietic progenitor cell differentiation
BP	GO:0031570	DNA integrity checkpoint signaling
BP	GO:0038061	non-canonical NF-kappaB signal transduction
BP	GO:0045814	negative regulation of gene expression, epigenetic
BP	GO:0030833	regulation of actin filament polymerization
CC	GO:0030175	filopodium
CC	GO:0043679	axon terminus
MF	GO:0098631	cell adhesion mediator activity
BP	GO:0007520	myoblast fusion
BP	GO:0010543	regulation of platelet activation
BP	GO:0032330	regulation of chondrocyte differentiation
BP	GO:0031100	animal organ regeneration
BP	GO:0060760	positive regulation of response to cytokine stimulus
BP	GO:0050854	regulation of antigen receptor-mediated signaling pathway
BP	GO:0042490	mechanoreceptor differentiation
BP	GO:0050918	positive chemotaxis
BP	GO:1904888	cranial skeletal system development
BP	GO:0003281	ventricular septum development
BP	GO:0070373	negative regulation of ERK1 and ERK2 cascade
BP	GO:0043297	apical junction assembly
BP	GO:0008625	extrinsic apoptotic signaling pathway via death domain receptors
BP	GO:0032370	positive regulation of lipid transport
BP	GO:0034103	regulation of tissue remodeling
BP	GO:0002088	lens development in camera-type eye
BP	GO:0014910	regulation of smooth muscle cell migration
BP	GO:0042475	odontogenesis of dentin-containing tooth
BP	GO:0051781	positive regulation of cell division
BP	GO:1900182	positive regulation of protein localization to nucleus
BP	GO:0033555	multicellular organismal response to stress
BP	GO:0021675	nerve development
BP	GO:0002042	cell migration involved in sprouting angiogenesis
BP	GO:0002709	regulation of T cell mediated immunity
BP	GO:1901992	positive regulation of mitotic cell cycle phase transition
BP	GO:0043255	regulation of carbohydrate biosynthetic process
BP	GO:0008630	intrinsic apoptotic signaling pathway in response to DNA damage
BP	GO:0070167	regulation of biomineral tissue development
BP	GO:0045639	positive regulation of myeloid cell differentiation
BP	GO:1905477	positive regulation of protein localization to membrane
BP	GO:0048709	oligodendrocyte differentiation
BP	GO:0032231	regulation of actin filament bundle assembly
BP	GO:0051100	negative regulation of binding
BP	GO:0030038	contractile actin filament bundle assembly
BP	GO:0043149	stress fiber assembly
BP	GO:0090263	positive regulation of canonical Wnt signaling pathway
BP	GO:0051303	establishment of chromosome localization
BP	GO:1902106	negative regulation of leukocyte differentiation
BP	GO:0019882	antigen processing and presentation
BP	GO:0033209	tumor necrosis factor-mediated signaling pathway
BP	GO:0006090	pyruvate metabolic process
BP	GO:0007088	regulation of mitotic nuclear division
BP	GO:0045582	positive regulation of T cell differentiation
BP	GO:0050000	chromosome localization
BP	GO:0002698	negative regulation of immune effector process
BP	GO:0002286	T cell activation involved in immune response
BP	GO:0033865	nucleoside bisphosphate metabolic process
BP	GO:0033875	ribonucleoside bisphosphate metabolic process
BP	GO:0034032	purine nucleoside bisphosphate metabolic process
BP	GO:0002824	positive regulation of adaptive immune response based on somatic recombination of immune receptors built from immunoglobulin superfamily domains
BP	GO:0003014	renal system process
CC	GO:0005903	brush border
MF	GO:0050840	extracellular matrix binding
MF	GO:0005518	collagen binding
MF	GO:0019199	transmembrane receptor protein kinase activity
MF	GO:0072341	modified amino acid binding
MF	GO:0001221	transcription coregulator binding
BP	GO:0035329	hippo signaling
BP	GO:0030517	negative regulation of axon extension
BP	GO:0140374	antiviral innate immune response
BP	GO:0001755	neural crest cell migration
BP	GO:0072132	mesenchyme morphogenesis
BP	GO:0032608	interferon-beta production
BP	GO:0032648	regulation of interferon-beta production
BP	GO:0090497	mesenchymal cell migration
BP	GO:0001706	endoderm formation
BP	GO:0003179	heart valve morphogenesis
BP	GO:0022617	extracellular matrix disassembly
BP	GO:0030199	collagen fibril organization
BP	GO:0050922	negative regulation of chemotaxis
BP	GO:2000401	regulation of lymphocyte migration
BP	GO:0003208	cardiac ventricle morphogenesis
BP	GO:0032722	positive regulation of chemokine production
BP	GO:1901184	regulation of ERBB signaling pathway
BP	GO:0003170	heart valve development
BP	GO:0071260	cellular response to mechanical stimulus
BP	GO:0033344	cholesterol efflux
BP	GO:0045685	regulation of glial cell differentiation
BP	GO:0055002	striated muscle cell development
BP	GO:0051966	regulation of synaptic transmission, glutamatergic
BP	GO:0019233	sensory perception of pain
BP	GO:0030500	regulation of bone mineralization
BP	GO:0032147	activation of protein kinase activity
BP	GO:0043406	positive regulation of MAP kinase activity
BP	GO:0032371	regulation of sterol transport
BP	GO:0032374	regulation of cholesterol transport
BP	GO:0061053	somite development
BP	GO:2000134	negative regulation of G1/S transition of mitotic cell cycle
BP	GO:0035050	embryonic heart tube development
BP	GO:0051851	modulation by host of symbiont process
BP	GO:0001892	embryonic placenta development
BP	GO:0034644	cellular response to UV
BP	GO:0046032	ADP catabolic process
BP	GO:0033138	positive regulation of peptidyl-serine phosphorylation
BP	GO:0001942	hair follicle development
BP	GO:0043367	CD4-positive, alpha-beta T cell differentiation
BP	GO:0045666	positive regulation of neuron differentiation
BP	GO:0051492	regulation of stress fiber assembly
BP	GO:1902807	negative regulation of cell cycle G1/S phase transition
BP	GO:0009137	purine nucleoside diphosphate catabolic process
BP	GO:0009181	purine ribonucleoside diphosphate catabolic process
BP	GO:0006637	acyl-CoA metabolic process
BP	GO:0035383	thioester metabolic process
BP	GO:0072091	regulation of stem cell proliferation
BP	GO:0002275	myeloid cell activation involved in immune response
BP	GO:0022404	molting cycle process
BP	GO:0022405	hair cycle process
BP	GO:0009191	ribonucleoside diphosphate catabolic process
BP	GO:0060349	bone morphogenesis
BP	GO:0051310	metaphase chromosome alignment
BP	GO:0009134	nucleoside diphosphate catabolic process
BP	GO:0110020	regulation of actomyosin structure organization
BP	GO:0046425	regulation of receptor signaling pathway via JAK-STAT
BP	GO:0030316	osteoclast differentiation
BP	GO:0001776	leukocyte homeostasis
BP	GO:0060291	long-term synaptic potentiation
BP	GO:1901796	regulation of signal transduction by p53 class mediator
BP	GO:0002444	myeloid leukocyte mediated immunity
BP	GO:0006766	vitamin metabolic process
BP	GO:0035249	synaptic transmission, glutamatergic
CC	GO:0098636	protein complex involved in cell adhesion
CC	GO:0030670	phagocytic vesicle membrane
CC	GO:0031091	platelet alpha granule
CC	GO:0005796	Golgi lumen
MF	GO:0004714	transmembrane receptor protein tyrosine kinase activity
MF	GO:0001618	virus receptor activity
MF	GO:0140272	exogenous protein binding
MF	GO:0004867	serine-type endopeptidase inhibitor activity
BP	GO:0061036	positive regulation of cartilage development
BP	GO:0035456	response to interferon-beta
BP	GO:0048846	axon extension involved in axon guidance
BP	GO:1902284	neuron projection extension involved in neuron projection guidance
BP	GO:0061383	trabecula morphogenesis
BP	GO:0008542	visual learning
BP	GO:0035272	exocrine system development
BP	GO:0035987	endodermal cell differentiation
BP	GO:0048260	positive regulation of receptor-mediated endocytosis
BP	GO:0032092	positive regulation of protein binding
BP	GO:0001954	positive regulation of cell-matrix adhesion
BP	GO:0007632	visual behavior
BP	GO:0035088	establishment or maintenance of apical/basal cell polarity
BP	GO:0061245	establishment or maintenance of bipolar cell polarity
BP	GO:0030042	actin filament depolymerization
BP	GO:0031638	zymogen activation
BP	GO:0048168	regulation of neuronal synaptic plasticity
BP	GO:0010718	positive regulation of epithelial to mesenchymal transition
BP	GO:0001961	positive regulation of cytokine-mediated signaling pathway
BP	GO:0055008	cardiac muscle tissue morphogenesis
BP	GO:2000179	positive regulation of neural precursor cell proliferation
BP	GO:0010812	negative regulation of cell-substrate adhesion
BP	GO:0035904	aorta development
BP	GO:0042058	regulation of epidermal growth factor receptor signaling pathway
BP	GO:0060113	inner ear receptor cell differentiation
BP	GO:0071300	cellular response to retinoic acid
BP	GO:0072171	mesonephric tubule morphogenesis
BP	GO:0050766	positive regulation of phagocytosis
BP	GO:1903053	regulation of extracellular matrix organization
BP	GO:0030858	positive regulation of epithelial cell differentiation
BP	GO:0014015	positive regulation of gliogenesis
BP	GO:1904377	positive regulation of protein localization to cell periphery
BP	GO:0045123	cellular extravasation
BP	GO:0030239	myofibril assembly
BP	GO:0051101	regulation of DNA binding
BP	GO:0032088	negative regulation of NF-kappaB transcription factor activity
BP	GO:0014855	striated muscle cell proliferation
BP	GO:0044773	mitotic DNA damage checkpoint signaling
BP	GO:0008543	fibroblast growth factor receptor signaling pathway
BP	GO:0044774	mitotic DNA integrity checkpoint signaling
BP	GO:0006096	glycolytic process
BP	GO:0019364	pyridine nucleotide catabolic process
BP	GO:0021766	hippocampus development
BP	GO:0046330	positive regulation of JNK cascade
BP	GO:0001960	negative regulation of cytokine-mediated signaling pathway
BP	GO:0045638	negative regulation of myeloid cell differentiation
BP	GO:0072526	pyridine-containing compound catabolic process
BP	GO:0021510	spinal cord development
BP	GO:0048661	positive regulation of smooth muscle cell proliferation
BP	GO:0060761	negative regulation of response to cytokine stimulus
BP	GO:0006892	post-Golgi vesicle-mediated transport
BP	GO:0032677	regulation of interleukin-8 production
CC	GO:0002102	podosome
CC	GO:0032154	cleavage furrow
CC	GO:0016328	lateral plasma membrane
MF	GO:0001786	phosphatidylserine binding
MF	GO:0048306	calcium-dependent protein binding
MF	GO:0043178	alcohol binding
BP	GO:0072012	glomerulus vasculature development
BP	GO:0061437	renal system vasculature development
BP	GO:0061440	kidney vasculature development
BP	GO:0048841	regulation of axon extension involved in axon guidance
BP	GO:0003230	cardiac atrium development
BP	GO:0032728	positive regulation of interferon-beta production
BP	GO:0072210	metanephric nephron development
BP	GO:0071604	transforming growth factor beta production
BP	GO:0050856	regulation of T cell receptor signaling pathway
BP	GO:0050732	negative regulation of peptidyl-tyrosine phosphorylation
BP	GO:1902041	regulation of extrinsic apoptotic signaling pathway via death domain receptors
BP	GO:0033628	regulation of cell adhesion mediated by integrin
BP	GO:0061082	myeloid leukocyte cytokine production
BP	GO:0001974	blood vessel remodeling
BP	GO:0030834	regulation of actin filament depolymerization
BP	GO:0045197	establishment or maintenance of epithelial cell apical/basal polarity
BP	GO:0060688	regulation of morphogenesis of a branching structure
BP	GO:0045912	negative regulation of carbohydrate metabolic process
BP	GO:0001913	T cell mediated cytotoxicity
BP	GO:0014009	glial cell proliferation
BP	GO:0048010	vascular endothelial growth factor receptor signaling pathway
BP	GO:0034113	heterotypic cell-cell adhesion
BP	GO:1900024	regulation of substrate adhesion-dependent cell spreading
BP	GO:1903078	positive regulation of protein localization to plasma membrane
BP	GO:0001885	endothelial cell development
BP	GO:0043124	negative regulation of canonical NF-kappaB signal transduction
BP	GO:0001655	urogenital system development
BP	GO:0060675	ureteric bud morphogenesis
BP	GO:0070301	cellular response to hydrogen peroxide
BP	GO:0035019	somatic stem cell population maintenance
BP	GO:0002711	positive regulation of T cell mediated immunity
BP	GO:0048645	animal organ formation
BP	GO:0002548	monocyte chemotaxis
BP	GO:2000379	positive regulation of reactive oxygen species metabolic process
BP	GO:0071677	positive regulation of mononuclear cell migration
BP	GO:1901880	negative regulation of protein depolymerization
BP	GO:0003143	embryonic heart tube morphogenesis
BP	GO:0045665	negative regulation of neuron differentiation
BP	GO:0042093	T-helper cell differentiation
BP	GO:0072678	T cell migration
BP	GO:0002294	CD4-positive, alpha-beta T cell differentiation involved in immune response
BP	GO:0051057	positive regulation of small GTPase mediated signal transduction
BP	GO:0002287	alpha-beta T cell activation involved in immune response
BP	GO:0002293	alpha-beta T cell differentiation involved in immune response
BP	GO:0031016	pancreas development
BP	GO:0035914	skeletal muscle cell differentiation
BP	GO:0043536	positive regulation of blood vessel endothelial cell migration
BP	GO:0045921	positive regulation of exocytosis
BP	GO:0120192	tight junction assembly
BP	GO:0050853	B cell receptor signaling pathway
BP	GO:0070227	lymphocyte apoptotic process
BP	GO:0042440	pigment metabolic process
BP	GO:1903036	positive regulation of response to wounding
BP	GO:0043242	negative regulation of protein-containing complex disassembly
BP	GO:0048844	artery morphogenesis
BP	GO:0050810	regulation of steroid biosynthetic process
BP	GO:0007405	neuroblast proliferation
BP	GO:0090049	regulation of cell migration involved in sprouting angiogenesis
BP	GO:0070509	calcium ion import
BP	GO:0072332	intrinsic apoptotic signaling pathway by p53 class mediator
BP	GO:0120193	tight junction organization
BP	GO:0002028	regulation of sodium ion transport
BP	GO:0002292	T cell differentiation involved in immune response
BP	GO:0048678	response to axon injury
BP	GO:0000281	mitotic cytokinesis
BP	GO:0048708	astrocyte differentiation
BP	GO:0072665	protein localization to vacuole
BP	GO:0006094	gluconeogenesis
BP	GO:2000106	regulation of leukocyte apoptotic process
CC	GO:1904724	tertiary granule lumen
MF	GO:0045499	chemorepellent activity
MF	GO:0043394	proteoglycan binding
MF	GO:0032813	tumor necrosis factor receptor superfamily binding
MF	GO:0098632	cell-cell adhesion mediator activity
MF	GO:0005544	calcium-dependent phospholipid binding
MF	GO:0003725	double-stranded RNA binding
MF	GO:0017022	myosin binding
MF	GO:0046332	SMAD binding
BP	GO:0048843	negative regulation of axon extension involved in axon guidance
BP	GO:0003209	cardiac atrium morphogenesis
BP	GO:0001945	lymph vessel development
BP	GO:0061037	negative regulation of cartilage development
BP	GO:0061384	heart trabecula morphogenesis
BP	GO:0003382	epithelial cell morphogenesis
BP	GO:0007435	salivary gland morphogenesis
BP	GO:0070528	protein kinase C signaling
BP	GO:0110110	positive regulation of animal organ morphogenesis
BP	GO:0051968	positive regulation of synaptic transmission, glutamatergic
BP	GO:0001736	establishment of planar polarity
BP	GO:0007164	establishment of tissue polarity
BP	GO:0007431	salivary gland development
BP	GO:0032373	positive regulation of sterol transport
BP	GO:0032376	positive regulation of cholesterol transport
BP	GO:0010742	macrophage derived foam cell differentiation
BP	GO:0071634	regulation of transforming growth factor beta production
BP	GO:0090077	foam cell differentiation
BP	GO:0044319	wound healing, spreading of cells
BP	GO:0090505	epiboly involved in wound healing
BP	GO:0032506	cytokinetic process
BP	GO:0090504	epiboly
BP	GO:0048701	embryonic cranial skeleton morphogenesis
BP	GO:0060338	regulation of type I interferon-mediated signaling pathway
BP	GO:0032964	collagen biosynthetic process
BP	GO:0030865	cortical cytoskeleton organization
BP	GO:0046850	regulation of bone remodeling
BP	GO:0002762	negative regulation of myeloid leukocyte differentiation
BP	GO:0010874	regulation of cholesterol efflux
BP	GO:0085029	extracellular matrix assembly
BP	GO:0052372	modulation by symbiont of entry into host
BP	GO:0099024	plasma membrane invagination
BP	GO:0003229	ventricular cardiac muscle tissue development
BP	GO:0007566	embryo implantation
BP	GO:0060135	maternal process involved in female pregnancy
BP	GO:0033013	tetrapyrrole metabolic process
BP	GO:0021885	forebrain cell migration
BP	GO:0032623	interleukin-2 production
BP	GO:0032663	regulation of interleukin-2 production
BP	GO:0032757	positive regulation of interleukin-8 production
BP	GO:0050688	regulation of defense response to virus
BP	GO:0010324	membrane invagination
BP	GO:0043903	regulation of biological process involved in symbiotic interaction
BP	GO:0090303	positive regulation of wound healing
BP	GO:1904036	negative regulation of epithelial cell apoptotic process
BP	GO:0001756	somitogenesis
BP	GO:0045453	bone resorption
BP	GO:0046888	negative regulation of hormone secretion
BP	GO:0061180	mammary gland epithelium development
BP	GO:0051055	negative regulation of lipid biosynthetic process
BP	GO:0043627	response to estrogen
BP	GO:0032091	negative regulation of protein binding
BP	GO:0070830	bicellular tight junction assembly
BP	GO:0002067	glandular epithelial cell differentiation
BP	GO:0048002	antigen processing and presentation of peptide antigen
BP	GO:0051341	regulation of oxidoreductase activity
BP	GO:0006801	superoxide metabolic process
BP	GO:0032732	positive regulation of interleukin-1 production
BP	GO:0046635	positive regulation of alpha-beta T cell activation
BP	GO:0090307	mitotic spindle assembly
BP	GO:2000036	regulation of stem cell population maintenance
BP	GO:0046637	regulation of alpha-beta T cell differentiation
BP	GO:0035924	cellular response to vascular endothelial growth factor stimulus
CC	GO:0031528	microvillus membrane
CC	GO:0005771	multivesicular body
CC	GO:0044291	cell-cell contact zone
MF	GO:0004712	protein serine/threonine/tyrosine kinase activity
MF	GO:0008028	monocarboxylic acid transmembrane transporter activity
MF	GO:0003777	microtubule motor activity
MF	GO:0038024	cargo receptor activity
BP	GO:2000696	regulation of epithelial cell differentiation involved in kidney development
BP	GO:0032332	positive regulation of chondrocyte differentiation
BP	GO:0072111	cell proliferation involved in kidney development
BP	GO:0010954	positive regulation of protein processing
BP	GO:0060571	morphogenesis of an epithelial fold
BP	GO:0032331	negative regulation of chondrocyte differentiation
BP	GO:0072576	liver morphogenesis
BP	GO:0051894	positive regulation of focal adhesion assembly
BP	GO:1903319	positive regulation of protein maturation
BP	GO:0090330	regulation of platelet aggregation
BP	GO:0150117	positive regulation of cell-substrate junction organization
BP	GO:1903055	positive regulation of extracellular matrix organization
BP	GO:0090162	establishment of epithelial cell polarity
BP	GO:0034110	regulation of homotypic cell-cell adhesion
BP	GO:0061081	positive regulation of myeloid leukocyte cytokine production involved in immune response
BP	GO:1905332	positive regulation of morphogenesis of an epithelium
BP	GO:0033280	response to vitamin D
BP	GO:0070269	pyroptosis
BP	GO:0070306	lens fiber cell differentiation
BP	GO:0002369	T cell cytokine production
BP	GO:0002724	regulation of T cell cytokine production
BP	GO:0043516	regulation of DNA damage response, signal transduction by p53 class mediator
BP	GO:0001953	negative regulation of cell-matrix adhesion
BP	GO:0001662	behavioral fear response
BP	GO:0030866	cortical actin cytoskeleton organization
BP	GO:0060251	regulation of glial cell proliferation
BP	GO:0002209	behavioral defense response
BP	GO:0045124	regulation of bone resorption
BP	GO:0060412	ventricular septum morphogenesis
BP	GO:2000403	positive regulation of lymphocyte migration
BP	GO:0071526	semaphorin-plexin signaling pathway
BP	GO:0002347	response to tumor cell
BP	GO:0010463	mesenchymal cell proliferation
BP	GO:0045646	regulation of erythrocyte differentiation
BP	GO:0140467	integrated stress response signaling
BP	GO:0055010	ventricular cardiac muscle tissue morphogenesis
BP	GO:0060119	inner ear receptor cell development
BP	GO:1905314	semi-lunar valve development
BP	GO:0042596	fear response
BP	GO:0043277	apoptotic cell clearance
BP	GO:1990090	cellular response to nerve growth factor stimulus
BP	GO:0014075	response to amine
BP	GO:0030850	prostate gland development
BP	GO:0044788	modulation by host of viral process
BP	GO:0014911	positive regulation of smooth muscle cell migration
BP	GO:0045747	positive regulation of Notch signaling pathway
BP	GO:0051403	stress-activated MAPK cascade
BP	GO:1990089	response to nerve growth factor
BP	GO:0048013	ephrin receptor signaling pathway
BP	GO:2001238	positive regulation of extrinsic apoptotic signaling pathway
BP	GO:0003197	endocardial cushion development
BP	GO:0045778	positive regulation of ossification
BP	GO:0010883	regulation of lipid storage
BP	GO:0046638	positive regulation of alpha-beta T cell differentiation
BP	GO:0030857	negative regulation of epithelial cell differentiation
BP	GO:0060425	lung morphogenesis
BP	GO:0009116	nucleoside metabolic process
BP	GO:0010761	fibroblast migration
BP	GO:0061178	regulation of insulin secretion involved in cellular response to glucose stimulus
BP	GO:0070231	T cell apoptotic process
BP	GO:0046148	pigment biosynthetic process
BP	GO:0051058	negative regulation of small GTPase mediated signal transduction
BP	GO:0048008	platelet-derived growth factor receptor signaling pathway
BP	GO:0031098	stress-activated protein kinase signaling cascade
BP	GO:0043616	keratinocyte proliferation
BP	GO:0060612	adipose tissue development
BP	GO:0001658	branching involved in ureteric bud morphogenesis
BP	GO:0007080	mitotic metaphase chromosome alignment
BP	GO:0022029	telencephalon cell migration
BP	GO:0060038	cardiac muscle cell proliferation
BP	GO:0060350	endochondral bone morphogenesis
BP	GO:0061462	protein localization to lysosome
BP	GO:0097300	programmed necrotic cell death
BP	GO:1905517	macrophage migration
BP	GO:0032233	positive regulation of actin filament bundle assembly
BP	GO:0002090	regulation of receptor internalization
BP	GO:0006611	protein export from nucleus
BP	GO:0006767	water-soluble vitamin metabolic process
BP	GO:0032731	positive regulation of interleukin-1 beta production
BP	GO:0051965	positive regulation of synapse assembly
BP	GO:0071384	cellular response to corticosteroid stimulus
BP	GO:2001244	positive regulation of intrinsic apoptotic signaling pathway
BP	GO:0010573	vascular endothelial growth factor production
BP	GO:0030225	macrophage differentiation
BP	GO:0017156	calcium-ion regulated exocytosis
BP	GO:0035773	insulin secretion involved in cellular response to glucose stimulus
BP	GO:0042531	positive regulation of tyrosine phosphorylation of STAT protein
BP	GO:0046530	photoreceptor cell differentiation
CC	GO:0001772	immunological synapse
CC	GO:0016459	myosin complex
CC	GO:0035580	specific granule lumen
MF	GO:0005520	insulin-like growth factor binding
MF	GO:0008307	structural constituent of muscle
MF	GO:0016763	pentosyltransferase activity
MF	GO:0005080	protein kinase C binding
MF	GO:0070888	E-box binding
BP	GO:1903729	regulation of plasma membrane organization
BP	GO:0010544	negative regulation of platelet activation
BP	GO:0072234	metanephric nephron tubule development
BP	GO:0072202	cell differentiation involved in metanephros development
BP	GO:0072574	hepatocyte proliferation
BP	GO:0072575	epithelial cell proliferation involved in liver morphogenesis
BP	GO:0030859	polarized epithelial cell differentiation
BP	GO:0072170	metanephric tubule development
BP	GO:0072243	metanephric nephron epithelium development
BP	GO:0060740	prostate gland epithelium morphogenesis
BP	GO:0010875	positive regulation of cholesterol efflux
BP	GO:0031579	membrane raft organization
BP	GO:0048745	smooth muscle tissue development
BP	GO:1904862	inhibitory synapse assembly
BP	GO:0001778	plasma membrane repair
BP	GO:0003156	regulation of animal organ formation
BP	GO:0060512	prostate gland morphogenesis
BP	GO:0072207	metanephric epithelium development
BP	GO:0031571	mitotic G1 DNA damage checkpoint signaling
BP	GO:0044819	mitotic G1/S transition checkpoint signaling
BP	GO:0010575	positive regulation of vascular endothelial growth factor production
BP	GO:1902751	positive regulation of cell cycle G2/M phase transition
BP	GO:1901889	negative regulation of cell junction assembly
BP	GO:0021591	ventricular system development
BP	GO:0090183	regulation of kidney development
BP	GO:0099171	presynaptic modulation of chemical synaptic transmission
BP	GO:0033687	osteoblast proliferation
BP	GO:0090050	positive regulation of cell migration involved in sprouting angiogenesis
BP	GO:0002052	positive regulation of neuroblast proliferation
BP	GO:0002335	mature B cell differentiation
BP	GO:0010092	specification of animal organ identity
BP	GO:0035633	maintenance of blood-brain barrier
BP	GO:0035909	aorta morphogenesis
BP	GO:0045746	negative regulation of Notch signaling pathway
BP	GO:0030279	negative regulation of ossification
BP	GO:0003203	endocardial cushion morphogenesis
BP	GO:0032570	response to progesterone
BP	GO:0009262	deoxyribonucleotide metabolic process
BP	GO:0019692	deoxyribose phosphate metabolic process
BP	GO:0032733	positive regulation of interleukin-10 production
BP	GO:0050691	regulation of defense response to virus by host
BP	GO:0071364	cellular response to epidermal growth factor stimulus
BP	GO:0042554	superoxide anion generation
BP	GO:0045740	positive regulation of DNA replication
BP	GO:0030835	negative regulation of actin filament depolymerization
BP	GO:0031018	endocrine pancreas development
BP	GO:0071548	response to dexamethasone
BP	GO:1903539	protein localization to postsynaptic membrane
BP	GO:1990776	response to angiotensin
BP	GO:0014014	negative regulation of gliogenesis
BP	GO:0031641	regulation of myelination
BP	GO:0042149	cellular response to glucose starvation
BP	GO:0062237	protein localization to postsynapse
BP	GO:1900744	regulation of p38MAPK cascade
BP	GO:0048713	regulation of oligodendrocyte differentiation
BP	GO:0070849	response to epidermal growth factor
BP	GO:0099601	regulation of neurotransmitter receptor activity
BP	GO:0010837	regulation of keratinocyte proliferation
BP	GO:0032467	positive regulation of cytokinesis
BP	GO:0090279	regulation of calcium ion import
BP	GO:0006911	phagocytosis, engulfment
BP	GO:0036230	granulocyte activation
BP	GO:0046596	regulation of viral entry into host cell
BP	GO:0048546	digestive tract morphogenesis
BP	GO:0001914	regulation of T cell mediated cytotoxicity
BP	GO:0019884	antigen processing and presentation of exogenous antigen
BP	GO:0043114	regulation of vascular permeability
BP	GO:0060071	Wnt signaling pathway, planar cell polarity pathway
BP	GO:0071827	plasma lipoprotein particle organization
BP	GO:0090102	cochlea development
BP	GO:0019083	viral transcription
BP	GO:0045214	sarcomere organization
BP	GO:0051496	positive regulation of stress fiber assembly
BP	GO:0061097	regulation of protein tyrosine kinase activity
BP	GO:0006111	regulation of gluconeogenesis
BP	GO:0007157	heterophilic cell-cell adhesion via plasma membrane cell adhesion molecules
BP	GO:0071825	protein-lipid complex organization
BP	GO:1902692	regulation of neuroblast proliferation
BP	GO:0021872	forebrain generation of neurons
BP	GO:0035315	hair cell differentiation
BP	GO:0050805	negative regulation of synaptic transmission
BP	GO:0070169	positive regulation of biomineral tissue development
BP	GO:0071385	cellular response to glucocorticoid stimulus
CC	GO:0042611	MHC protein complex
CC	GO:0008328	ionotropic glutamate receptor complex
CC	GO:0098878	neurotransmitter receptor complex
CC	GO:0005871	kinesin complex
CC	GO:0014704	intercalated disc
CC	GO:0030315	T-tubule
CC	GO:0008287	protein serine/threonine phosphatase complex
CC	GO:1903293	phosphatase complex
MF	GO:0098641	cadherin binding involved in cell-cell adhesion
MF	GO:0030215	semaphorin receptor binding
MF	GO:0099604	ligand-gated calcium channel activity
MF	GO:0001968	fibronectin binding
MF	GO:0043425	bHLH transcription factor binding
MF	GO:0030332	cyclin binding
MF	GO:0042056	chemoattractant activity
MF	GO:0001046	core promoter sequence-specific DNA binding
MF	GO:0004715	non-membrane spanning protein tyrosine kinase activity
MF	GO:0001222	transcription corepressor binding
MF	GO:0140359	ABC-type transporter activity
MF	GO:0008009	chemokine activity
BP	GO:0072182	regulation of nephron tubule epithelial cell differentiation
BP	GO:0072160	nephron tubule epithelial cell differentiation
BP	GO:1901722	regulation of cell proliferation involved in kidney development
BP	GO:0045198	establishment of epithelial cell apical/basal polarity
BP	GO:0051782	negative regulation of cell division
BP	GO:0072109	glomerular mesangium development
BP	GO:0010755	regulation of plasminogen activation
BP	GO:0035455	response to interferon-alpha
BP	GO:0072087	renal vesicle development
BP	GO:0030903	notochord development
BP	GO:0060039	pericardium development
BP	GO:0072079	nephron tubule formation
BP	GO:0030502	negative regulation of bone mineralization
BP	GO:0043586	tongue development
BP	GO:0035089	establishment of apical/basal cell polarity
BP	GO:0061318	renal filtration cell differentiation
BP	GO:0072112	podocyte differentiation
BP	GO:0003283	atrial septum development
BP	GO:0036303	lymph vessel morphogenesis
BP	GO:0072311	glomerular epithelial cell differentiation
BP	GO:0060252	positive regulation of glial cell proliferation
BP	GO:0061162	establishment of monopolar cell polarity
BP	GO:0072273	metanephric nephron morphogenesis
BP	GO:0050927	positive regulation of positive chemotaxis
BP	GO:0061339	establishment or maintenance of monopolar cell polarity
BP	GO:0002092	positive regulation of receptor internalization
BP	GO:0002726	positive regulation of T cell cytokine production
BP	GO:0050926	regulation of positive chemotaxis
BP	GO:0060343	trabecula formation
BP	GO:0062009	secondary palate development
BP	GO:0072010	glomerular epithelium development
BP	GO:0031639	plasminogen activation
BP	GO:0035458	cellular response to interferon-beta
BP	GO:0042730	fibrinolysis
BP	GO:1902894	negative regulation of miRNA transcription
BP	GO:0001773	myeloid dendritic cell activation
BP	GO:0003416	endochondral bone growth
BP	GO:0010971	positive regulation of G2/M transition of mitotic cell cycle
BP	GO:0050857	positive regulation of antigen receptor-mediated signaling pathway
BP	GO:1903901	negative regulation of viral life cycle
BP	GO:2000629	negative regulation of miRNA metabolic process
BP	GO:2000647	negative regulation of stem cell proliferation
BP	GO:0002418	immune response to tumor cell
BP	GO:0003401	axis elongation
BP	GO:1901201	regulation of extracellular matrix assembly
BP	GO:0002230	positive regulation of defense response to virus by host
BP	GO:0007588	excretion
BP	GO:0010955	negative regulation of protein processing
BP	GO:0070168	negative regulation of biomineral tissue development
BP	GO:1903318	negative regulation of protein maturation
BP	GO:0002313	mature B cell differentiation involved in immune response
BP	GO:0003338	metanephros morphogenesis
BP	GO:0033688	regulation of osteoblast proliferation
BP	GO:0098868	bone growth
BP	GO:0034694	response to prostaglandin
BP	GO:0060292	long-term synaptic depression
BP	GO:0010464	regulation of mesenchymal cell proliferation
BP	GO:0010743	regulation of macrophage derived foam cell differentiation
BP	GO:0031128	developmental induction
BP	GO:0043171	peptide catabolic process
BP	GO:0061436	establishment of skin barrier
BP	GO:0006026	aminoglycan catabolic process
BP	GO:0030212	hyaluronan metabolic process
BP	GO:0032743	positive regulation of interleukin-2 production
BP	GO:1903725	regulation of phospholipid metabolic process
BP	GO:0030947	regulation of vascular endothelial growth factor receptor signaling pathway
BP	GO:0032872	regulation of stress-activated MAPK cascade
BP	GO:0045577	regulation of B cell differentiation
BP	GO:0046825	regulation of protein export from nucleus
BP	GO:0048873	homeostasis of number of cells within a tissue
BP	GO:0060122	inner ear receptor cell stereocilium organization
BP	GO:0002474	antigen processing and presentation of peptide antigen via MHC class I
BP	GO:0010934	macrophage cytokine production
BP	GO:0010935	regulation of macrophage cytokine production
BP	GO:0060391	positive regulation of SMAD protein signal transduction
BP	GO:0003180	aortic valve morphogenesis
BP	GO:0031952	regulation of protein autophosphorylation
BP	GO:0032965	regulation of collagen biosynthetic process
BP	GO:0043001	Golgi to plasma membrane protein transport
BP	GO:0055094	response to lipoprotein particle
BP	GO:0070302	regulation of stress-activated protein kinase signaling cascade
BP	GO:0071711	basement membrane organization
BP	GO:0007143	female meiotic nuclear division
BP	GO:0010737	protein kinase A signaling
BP	GO:0030149	sphingolipid catabolic process
BP	GO:0035025	positive regulation of Rho protein signal transduction
BP	GO:0038179	neurotrophin signaling pathway
BP	GO:0040036	regulation of fibroblast growth factor receptor signaling pathway
BP	GO:0043388	positive regulation of DNA binding
BP	GO:0001916	positive regulation of T cell mediated cytotoxicity
BP	GO:0051125	regulation of actin nucleation
BP	GO:0062098	regulation of programmed necrotic cell death
BP	GO:0150077	regulation of neuroinflammatory response
BP	GO:0009394	2'-deoxyribonucleotide metabolic process
BP	GO:0010762	regulation of fibroblast migration
BP	GO:0071402	cellular response to lipoprotein particle stimulus
BP	GO:0042119	neutrophil activation
BP	GO:0003176	aortic valve development
BP	GO:0010453	regulation of cell fate commitment
BP	GO:0010712	regulation of collagen metabolic process
BP	GO:0032768	regulation of monooxygenase activity
BP	GO:1900026	positive regulation of substrate adhesion-dependent cell spreading
CC	GO:0043034	costamere
CC	GO:0005865	striated muscle thin filament
CC	GO:0036379	myofilament
CC	GO:0008305	integrin complex
CC	GO:0090543	Flemming body
MF	GO:0044548	S100 protein binding
MF	GO:0003950	NAD+ ADP-ribosyltransferase activity
MF	GO:1990404	NAD+-protein ADP-ribosyltransferase activity
MF	GO:0043236	laminin binding
MF	GO:0051059	NF-kappaB binding
MF	GO:0005164	tumor necrosis factor receptor binding
MF	GO:0017147	Wnt-protein binding
MF	GO:0000146	microfilament motor activity
MF	GO:0015248	sterol transporter activity
MF	GO:0004177	aminopeptidase activity
BP	GO:0072124	regulation of glomerular mesangial cell proliferation
BP	GO:0072110	glomerular mesangial cell proliferation
BP	GO:0090177	establishment of planar polarity involved in neural tube closure
BP	GO:1902946	protein localization to early endosome
BP	GO:1905668	positive regulation of protein localization to endosome
BP	GO:1905666	regulation of protein localization to endosome
BP	GO:0042541	hemoglobin biosynthetic process
BP	GO:0050930	induction of positive chemotaxis
BP	GO:0042249	establishment of planar polarity of embryonic epithelium
BP	GO:1901203	positive regulation of extracellular matrix assembly
BP	GO:0001771	immunological synapse formation
BP	GO:0009313	oligosaccharide catabolic process
BP	GO:0032905	transforming growth factor beta1 production
BP	GO:0072077	renal vesicle morphogenesis
BP	GO:1900120	regulation of receptor binding
BP	GO:0001946	lymphangiogenesis
BP	GO:0002428	antigen processing and presentation of peptide antigen via MHC class Ib
BP	GO:0020027	hemoglobin metabolic process
BP	GO:0000212	meiotic spindle organization
BP	GO:0002281	macrophage activation involved in immune response
BP	GO:0045721	negative regulation of gluconeogenesis
BP	GO:0048339	paraxial mesoderm development
BP	GO:0070242	thymocyte apoptotic process
BP	GO:0060340	positive regulation of type I interferon-mediated signaling pathway
BP	GO:0001780	neutrophil homeostasis
BP	GO:0006907	pinocytosis
BP	GO:0009067	aspartate family amino acid biosynthetic process
BP	GO:0060973	cell migration involved in heart development
BP	GO:0071379	cellular response to prostaglandin stimulus
BP	GO:0001759	organ induction
BP	GO:0002837	regulation of immune response to tumor cell
BP	GO:0010888	negative regulation of lipid storage
BP	GO:0023019	signal transduction involved in regulation of gene expression
BP	GO:0035024	negative regulation of Rho protein signal transduction
BP	GO:0060008	Sertoli cell differentiation
BP	GO:0060445	branching involved in salivary gland morphogenesis
BP	GO:0061099	negative regulation of protein tyrosine kinase activity
BP	GO:0098801	regulation of renal system process
BP	GO:0002834	regulation of response to tumor cell
BP	GO:0003085	negative regulation of systemic arterial blood pressure
BP	GO:0019885	antigen processing and presentation of endogenous peptide antigen via MHC class I
BP	GO:0045063	T-helper 1 cell differentiation
BP	GO:0046479	glycosphingolipid catabolic process
BP	GO:0046597	negative regulation of viral entry into host cell
BP	GO:1903579	negative regulation of ATP metabolic process
BP	GO:0010839	negative regulation of keratinocyte proliferation
BP	GO:0060339	negative regulation of type I interferon-mediated signaling pathway
BP	GO:0060706	cell differentiation involved in embryonic placenta development
BP	GO:0097066	response to thyroid hormone
BP	GO:0002475	antigen processing and presentation via MHC class Ib
BP	GO:0002483	antigen processing and presentation of endogenous peptide antigen
BP	GO:0010878	cholesterol storage
BP	GO:0042659	regulation of cell fate specification
BP	GO:0046514	ceramide catabolic process
BP	GO:0046697	decidualization
BP	GO:0050860	negative regulation of T cell receptor signaling pathway
BP	GO:0090280	positive regulation of calcium ion import
BP	GO:0002053	positive regulation of mesenchymal cell proliferation
BP	GO:0006929	substrate-dependent cell migration
BP	GO:0016048	detection of temperature stimulus
BP	GO:0019377	glycolipid catabolic process
BP	GO:0035330	regulation of hippo signaling
BP	GO:0035988	chondrocyte proliferation
BP	GO:0042059	negative regulation of epidermal growth factor receptor signaling pathway
BP	GO:0045649	regulation of macrophage differentiation
BP	GO:0060333	type II interferon-mediated signaling pathway
BP	GO:1900543	negative regulation of purine nucleotide metabolic process
BP	GO:1904754	positive regulation of vascular associated smooth muscle cell migration
BP	GO:2000272	negative regulation of signaling receptor activity
BP	GO:0034377	plasma lipoprotein particle assembly
BP	GO:0036010	protein localization to endosome
BP	GO:0045980	negative regulation of nucleotide metabolic process
BP	GO:0051984	positive regulation of chromosome segregation
BP	GO:1902410	mitotic cytokinetic process
BP	GO:0003272	endocardial cushion formation
BP	GO:0006027	glycosaminoglycan catabolic process
BP	GO:0010800	positive regulation of peptidyl-threonine phosphorylation
BP	GO:0030194	positive regulation of blood coagulation
BP	GO:0045686	negative regulation of glial cell differentiation
BP	GO:0050999	regulation of nitric-oxide synthase activity
BP	GO:0060575	intestinal epithelial cell differentiation
BP	GO:0090594	inflammatory response to wounding
BP	GO:1900048	positive regulation of hemostasis
BP	GO:0021952	central nervous system projection neuron axonogenesis
BP	GO:0050951	sensory perception of temperature stimulus
BP	GO:1905820	positive regulation of chromosome separation
BP	GO:0010894	negative regulation of steroid biosynthetic process
BP	GO:0050820	positive regulation of coagulation
BP	GO:0060441	epithelial tube branching involved in lung morphogenesis
BP	GO:0060603	mammary gland duct morphogenesis
BP	GO:0065005	protein-lipid complex assembly
BP	GO:1901798	positive regulation of signal transduction by p53 class mediator
BP	GO:0032682	negative regulation of chemokine production
BP	GO:0034315	regulation of Arp2/3 complex-mediated actin nucleation
BP	GO:0045745	positive regulation of G protein-coupled receptor signaling pathway
BP	GO:0072677	eosinophil migration
BP	GO:0090322	regulation of superoxide metabolic process
BP	GO:1901185	negative regulation of ERBB signaling pathway
BP	GO:0019883	antigen processing and presentation of endogenous antigen
BP	GO:0060674	placenta blood vessel development
BP	GO:1902547	regulation of cellular response to vascular endothelial growth factor stimulus
BP	GO:0001975	response to amphetamine
BP	GO:0002063	chondrocyte development
BP	GO:0006084	acetyl-CoA metabolic process
BP	GO:0045648	positive regulation of erythrocyte differentiation
BP	GO:0050858	negative regulation of antigen receptor-mediated signaling pathway
BP	GO:0072539	T-helper 17 cell differentiation
CC	GO:0098637	protein complex involved in cell-matrix adhesion
CC	GO:0031143	pseudopodium
CC	GO:0098644	complex of collagen trimers
CC	GO:0016327	apicolateral plasma membrane
CC	GO:0001891	phagocytic cup
MF	GO:0016641	oxidoreductase activity, acting on the CH-NH2 group of donors, oxygen as acceptor
MF	GO:0005003	ephrin receptor activity
MF	GO:0000979	RNA polymerase II core promoter sequence-specific DNA binding
MF	GO:0016638	oxidoreductase activity, acting on the CH-NH2 group of donors
MF	GO:0005123	death receptor binding
MF	GO:0120020	cholesterol transfer activity
MF	GO:0016505	peptidase activator activity involved in apoptotic process
MF	GO:0120015	sterol transfer activity
MF	GO:0030247	polysaccharide binding
MF	GO:0070412	R-SMAD binding
MF	GO:0008066	glutamate receptor activity
MF	GO:0016645	oxidoreductase activity, acting on the CH-NH group of donors
MF	GO:0051959	dynein light intermediate chain binding
MF	GO:0004693	cyclin-dependent protein serine/threonine kinase activity
MF	GO:0070566	adenylyltransferase activity
MF	GO:0097472	cyclin-dependent protein kinase activity
BP	GO:0001886	endothelial cell morphogenesis
BP	GO:0031340	positive regulation of vesicle fusion
BP	GO:0072203	cell proliferation involved in metanephros development
BP	GO:0090179	planar cell polarity pathway involved in neural tube closure
BP	GO:1901388	regulation of transforming growth factor beta activation
BP	GO:2000425	regulation of apoptotic cell clearance
BP	GO:2000739	regulation of mesenchymal stem cell differentiation
BP	GO:0034350	regulation of glial cell apoptotic process
BP	GO:0044062	regulation of excretion
BP	GO:0060601	lateral sprouting from an epithelium
BP	GO:0072015	podocyte development
BP	GO:0090178	regulation of establishment of planar polarity involved in neural tube closure
BP	GO:0090331	negative regulation of platelet aggregation
BP	GO:1904238	pericyte cell differentiation
BP	GO:2001054	negative regulation of mesenchymal cell apoptotic process
BP	GO:0030397	membrane disassembly
BP	GO:0042487	regulation of odontogenesis of dentin-containing tooth
BP	GO:0061309	cardiac neural crest cell development involved in outflow tract morphogenesis
BP	GO:0072310	glomerular epithelial cell development
BP	GO:0072497	mesenchymal stem cell differentiation
BP	GO:0090306	meiotic spindle assembly
BP	GO:0098911	regulation of ventricular cardiac muscle cell action potential
BP	GO:1902043	positive regulation of extrinsic apoptotic signaling pathway via death domain receptors
BP	GO:0034111	negative regulation of homotypic cell-cell adhesion
BP	GO:0036363	transforming growth factor beta activation
BP	GO:0060100	positive regulation of phagocytosis, engulfment
BP	GO:0070243	regulation of thymocyte apoptotic process
BP	GO:0070486	leukocyte aggregation
BP	GO:1905155	positive regulation of membrane invagination
BP	GO:0007250	activation of NF-kappaB-inducing kinase activity
BP	GO:0009263	deoxyribonucleotide biosynthetic process
BP	GO:0009265	2'-deoxyribonucleotide biosynthetic process
BP	GO:0032908	regulation of transforming growth factor beta1 production
BP	GO:0033700	phospholipid efflux
BP	GO:0043922	negative regulation by host of viral transcription
BP	GO:0046385	deoxyribose phosphate biosynthetic process
BP	GO:0048715	negative regulation of oligodendrocyte differentiation
BP	GO:0070141	response to UV-A
BP	GO:0072075	metanephric mesenchyme development
BP	GO:0072283	metanephric renal vesicle morphogenesis
BP	GO:0090175	regulation of establishment of planar polarity
BP	GO:1900426	positive regulation of defense response to bacterium
BP	GO:1903727	positive regulation of phospholipid metabolic process
BP	GO:2001053	regulation of mesenchymal cell apoptotic process
BP	GO:0043518	negative regulation of DNA damage response, signal transduction by p53 class mediator
BP	GO:0060009	Sertoli cell development
BP	GO:0060026	convergent extension
BP	GO:0060099	regulation of phagocytosis, engulfment
BP	GO:0060347	heart trabecula formation
BP	GO:0060413	atrial septum morphogenesis
BP	GO:0060572	morphogenesis of an epithelial bud
BP	GO:0061307	cardiac neural crest cell differentiation involved in heart development
BP	GO:0061308	cardiac neural crest cell development involved in heart development
BP	GO:0072498	embryonic skeletal joint development
BP	GO:1905153	regulation of membrane invagination
BP	GO:0002486	antigen processing and presentation of endogenous peptide antigen via MHC class I via ER pathway, TAP-independent
BP	GO:0030214	hyaluronan catabolic process
BP	GO:0034349	glial cell apoptotic process
BP	GO:0043517	positive regulation of DNA damage response, signal transduction by p53 class mediator
BP	GO:0051014	actin filament severing
BP	GO:0051895	negative regulation of focal adhesion assembly
BP	GO:0060841	venous blood vessel development
BP	GO:0071071	regulation of phospholipid biosynthetic process
BP	GO:0097152	mesenchymal cell apoptotic process
BP	GO:0150118	negative regulation of cell-substrate junction organization
BP	GO:2000345	regulation of hepatocyte proliferation
BP	GO:0002476	antigen processing and presentation of endogenous peptide antigen via MHC class Ib
BP	GO:0002484	antigen processing and presentation of endogenous peptide antigen via MHC class I via ER pathway
BP	GO:0002730	regulation of dendritic cell cytokine production
BP	GO:0031268	pseudopodium organization
BP	GO:0032488	Cdc42 protein signal transduction
BP	GO:0071360	cellular response to exogenous dsRNA
BP	GO:0072074	kidney mesenchyme development
BP	GO:0090399	replicative senescence
BP	GO:0002371	dendritic cell cytokine production
BP	GO:0010766	negative regulation of sodium ion transport
BP	GO:0030812	negative regulation of nucleotide catabolic process
BP	GO:0030949	positive regulation of vascular endothelial growth factor receptor signaling pathway
BP	GO:0032930	positive regulation of superoxide anion generation
BP	GO:0033122	negative regulation of purine nucleotide catabolic process
BP	GO:0042481	regulation of odontogenesis
BP	GO:0045820	negative regulation of glycolytic process
BP	GO:0046851	negative regulation of bone remodeling
BP	GO:0050862	positive regulation of T cell receptor signaling pathway
BP	GO:0051917	regulation of fibrinolysis
BP	GO:0090036	regulation of protein kinase C signaling
BP	GO:0090190	positive regulation of branching involved in ureteric bud morphogenesis
BP	GO:0150078	positive regulation of neuroinflammatory response
BP	GO:0002544	chronic inflammatory response
BP	GO:0002693	positive regulation of cellular extravasation
BP	GO:0003184	pulmonary valve morphogenesis
BP	GO:0006977	DNA damage response, signal transduction by p53 class mediator resulting in cell cycle arrest
BP	GO:0045091	regulation of single stranded viral RNA replication via double stranded DNA intermediate
BP	GO:0048486	parasympathetic nervous system development
BP	GO:0050965	detection of temperature stimulus involved in sensory perception of pain
BP	GO:0060602	branch elongation of an epithelium
BP	GO:0061298	retina vasculature development in camera-type eye
BP	GO:1901881	positive regulation of protein depolymerization
BP	GO:0015812	gamma-aminobutyric acid transport
BP	GO:0039692	single stranded viral RNA replication via double stranded DNA intermediate
BP	GO:0044794	positive regulation by host of viral process
BP	GO:0045953	negative regulation of natural killer cell mediated cytotoxicity
BP	GO:0051767	nitric-oxide synthase biosynthetic process
BP	GO:0051769	regulation of nitric-oxide synthase biosynthetic process
BP	GO:0060216	definitive hemopoiesis
BP	GO:0097254	renal tubular secretion
BP	GO:1900424	regulation of defense response to bacterium
BP	GO:1901739	regulation of myoblast fusion
BP	GO:0002716	negative regulation of natural killer cell mediated immunity
BP	GO:0032928	regulation of superoxide anion generation
BP	GO:0034104	negative regulation of tissue remodeling
BP	GO:0051988	regulation of attachment of spindle microtubules to kinetochore
BP	GO:0071605	monocyte chemotactic protein-1 production
BP	GO:0071637	regulation of monocyte chemotactic protein-1 production
BP	GO:0071800	podosome assembly
BP	GO:0090189	regulation of branching involved in ureteric bud morphogenesis
BP	GO:2000738	positive regulation of stem cell differentiation
BP	GO:0032069	regulation of nuclease activity
BP	GO:0033630	positive regulation of cell adhesion mediated by integrin
BP	GO:0035235	ionotropic glutamate receptor signaling pathway
BP	GO:0035584	calcium-mediated signaling using intracellular calcium source
BP	GO:0060444	branching involved in mammary gland duct morphogenesis
BP	GO:0090231	regulation of spindle checkpoint
BP	GO:0097062	dendritic spine maintenance
BP	GO:0150105	protein localization to cell-cell junction
BP	GO:0003177	pulmonary valve development
BP	GO:0030220	platelet formation
BP	GO:0031338	regulation of vesicle fusion
BP	GO:0038128	ERBB2 signaling pathway
BP	GO:0045932	negative regulation of muscle contraction
BP	GO:0050961	detection of temperature stimulus involved in sensory perception
BP	GO:0071359	cellular response to dsRNA
BP	GO:0071636	positive regulation of transforming growth factor beta production
BP	GO:0140112	extracellular vesicle biogenesis
BP	GO:2000311	regulation of AMPA receptor activity
CC	GO:0005614	interstitial matrix
CC	GO:1904090	peptidase inhibitor complex
CC	GO:0099092	postsynaptic density, intracellular component
CC	GO:0033268	node of Ranvier
CC	GO:0031092	platelet alpha granule membrane
CC	GO:0042599	lamellar body
CC	GO:0099091	postsynaptic specialization, intracellular component
CC	GO:0000164	protein phosphatase type 1 complex
CC	GO:0098688	parallel fiber to Purkinje cell synapse
CC	GO:0005858	axonemal dynein complex
CC	GO:0031258	lamellipodium membrane
CC	GO:0033162	melanosome membrane
CC	GO:0045009	chitosome
CC	GO:0090741	pigment granule membrane
MF	GO:0004859	phospholipase inhibitor activity
MF	GO:0008046	axon guidance receptor activity
MF	GO:0016717	oxidoreductase activity, acting on paired donors, with oxidation of a pair of donors resulting in the reduction of molecular oxygen to two molecules of water
MF	GO:0048407	platelet-derived growth factor binding
MF	GO:0097493	structural molecule activity conferring elasticity
MF	GO:0031994	insulin-like growth factor I binding
MF	GO:0005161	platelet-derived growth factor receptor binding
MF	GO:0004559	alpha-mannosidase activity
MF	GO:0005523	tropomyosin binding
MF	GO:0055102	lipase inhibitor activity
MF	GO:1901611	phosphatidylglycerol binding
MF	GO:0004697	diacylglycerol-dependent serine/threonine kinase activity
MF	GO:0008191	metalloendopeptidase inhibitor activity
MF	GO:0015923	mannosidase activity
MF	GO:0004970	glutamate-gated receptor activity
MF	GO:0008525	phosphatidylcholine transporter activity
MF	GO:0015280	ligand-gated sodium channel activity
MF	GO:0016646	oxidoreductase activity, acting on the CH-NH group of donors, NAD or NADP as acceptor
MF	GO:0031690	adrenergic receptor binding
MF	GO:0045236	CXCR chemokine receptor binding
MF	GO:0050145	nucleoside monophosphate kinase activity
MF	GO:0008656	cysteine-type endopeptidase activator activity involved in apoptotic process

## Sheet: Table S16
Table S16. ORA results using Reactome upon treatment with 10 mM Phe (p-value < 0.05).
Reactome ID	Description
R-HSA-8948216	Collagen chain trimerization
R-HSA-2022090	Assembly of collagen fibrils and other multimeric structures
R-HSA-1442490	Collagen degradation
R-HSA-1650814	Collagen biosynthesis and modifying enzymes
R-HSA-3000178	ECM proteoglycans
R-HSA-1474290	Collagen formation
R-HSA-8957275	Post-translational protein phosphorylation
R-HSA-114452	Activation of BH3-only proteins
R-HSA-381426	Regulation of Insulin-like Growth Factor (IGF) transport and uptake by Insulin-like Growth Factor Binding Proteins (IGFBPs)
R-HSA-198933	Immunoregulatory interactions between a Lymphoid and a non-Lymphoid cell
R-HSA-1474228	Degradation of the extracellular matrix
R-HSA-1474244	Extracellular matrix organization
R-HSA-8980692	RHOA GTPase cycle
R-HSA-419037	NCAM1 interactions
R-HSA-9013148	CDC42 GTPase cycle
R-HSA-6791312	TP53 Regulates Transcription of Cell Cycle Genes
R-HSA-3700989	Transcriptional Regulation by TP53
R-HSA-9013149	RAC1 GTPase cycle
R-HSA-186797	Signaling by PDGF
R-HSA-193648	NRAGE signals death through JNK
R-HSA-375165	NCAM signaling for neurite out-growth
R-HSA-416482	G alpha (12/13) signalling events
R-HSA-216083	Integrin cell surface interactions
R-HSA-193704	p75 NTR receptor-mediated signalling
R-HSA-446728	Cell junction organization
R-HSA-2022923	Dermatan sulfate biosynthesis
R-HSA-446107	Type I hemidesmosome assembly
R-HSA-9614399	Regulation of localization of FOXO transcription factors
R-HSA-113501	Inhibition of replication initiation of damaged DNA by RB1/E2F1
R-HSA-75035	Chk1/Chk2(Cds1) mediated inactivation of Cyclin B:Cdk1 complex
R-HSA-1630316	Glycosaminoglycan metabolism
R-HSA-2453864	Retinoid cycle disease events
R-HSA-2474795	Diseases associated with visual transduction
R-HSA-6804116	TP53 Regulates Transcription of Genes Involved in G1 Cell Cycle Arrest
R-HSA-6804759	Regulation of TP53 Activity through Association with Co-factors
R-HSA-9675143	Diseases of the neuronal system
R-HSA-111447	Activation of BAD and translocation to mitochondria
R-HSA-1362300	Transcription of E2F targets under negative control by p107 (RBL1) and p130 (RBL2) in complex with HDAC1
R-HSA-8866427	VLDLR internalisation and degradation
R-HSA-9659787	Aberrant regulation of mitotic G1/S transition in cancer due to RB1 defects
R-HSA-9661069	Defective binding of RB1 mutants to E2F1,(E2F2, E2F3)
R-HSA-9834899	Specification of the neural plate border
R-HSA-159418	Recycling of bile acids and salts
R-HSA-6804114	TP53 Regulates Transcription of Genes Involved in G2 Cell Cycle Arrest
R-HSA-1500931	Cell-Cell communication
R-HSA-73887	Death Receptor Signaling
R-HSA-1362277	Transcription of E2F targets under negative control by DREAM complex
R-HSA-3000480	Scavenging by Class A Receptors
R-HSA-8964038	LDL clearance
R-HSA-442982	Ras activation upon Ca2+ influx through NMDA receptor
R-HSA-113510	E2F mediated regulation of DNA replication
R-HSA-2453902	The canonical retinoid cycle in rods (twilight vision)

## Sheet: Table S17
Table S17. ORA results using Reactome upon treatment with 30 mM Phe (p-value < 0.05).
Reactome ID	Description
R-HSA-1474244	Extracellular matrix organization
R-HSA-909733	Interferon alpha/beta signaling
R-HSA-6798695	Neutrophil degranulation
R-HSA-3000170	Syndecan interactions
R-HSA-3000171	Non-integrin membrane-ECM interactions
R-HSA-2129379	Molecules associated with elastic fibres
R-HSA-1566948	Elastic fibre formation
R-HSA-445355	Smooth Muscle Contraction
R-HSA-913531	Interferon Signaling
R-HSA-877300	Interferon gamma signaling
R-HSA-1236977	Endosomal/Vacuolar pathway
R-HSA-2022090	Assembly of collagen fibrils and other multimeric structures
R-HSA-8878159	Transcriptional regulation by RUNX3
R-HSA-5083635	Defective B3GALTL causes PpS
R-HSA-69273	Cyclin A/B1/B2 associated events during G2/M transition
R-HSA-5173214	O-glycosylation of TSR domain-containing proteins
R-HSA-216083	Integrin cell surface interactions
R-HSA-9012999	RHO GTPase cycle
R-HSA-76005	Response to elevated platelet cytosolic Ca2+
R-HSA-1474290	Collagen formation
R-HSA-9012852	Signaling by NOTCH3
R-HSA-9013149	RAC1 GTPase cycle
R-HSA-449147	Signaling by Interleukins
R-HSA-170834	Signaling by TGF-beta Receptor Complex
R-HSA-9006936	Signaling by TGFB family members
R-HSA-8940973	RUNX2 regulates osteoblast differentiation
R-HSA-190242	FGFR1 ligand binding and activation
R-HSA-6783783	Interleukin-10 signaling
R-HSA-114608	Platelet degranulation
R-HSA-1980143	Signaling by NOTCH1
R-HSA-1474228	Degradation of the extracellular matrix
R-HSA-2028269	Signaling by Hippo
R-HSA-9013695	NOTCH4 Intracellular Domain Regulates Transcription
R-HSA-190373	FGFR1c ligand binding and activation
R-HSA-2644602	Signaling by NOTCH1 PEST Domain Mutants in Cancer
R-HSA-2644603	Signaling by NOTCH1 in Cancer
R-HSA-2644606	Constitutive Signaling by NOTCH1 PEST Domain Mutants
R-HSA-2894858	Signaling by NOTCH1 HD+PEST Domain Mutants in Cancer
R-HSA-2894862	Constitutive Signaling by NOTCH1 HD+PEST Domain Mutants
R-HSA-936440	Negative regulators of DDX58/IFIH1 signaling
R-HSA-9758941	Gastrulation
R-HSA-3906995	Diseases associated with O-glycosylation of proteins
R-HSA-2032785	YAP1- and WWTR1 (TAZ)-stimulated gene expression
R-HSA-8980692	RHOA GTPase cycle
R-HSA-6785807	Interleukin-4 and Interleukin-13 signaling
R-HSA-156711	Polo-like kinase mediated events
R-HSA-8878166	Transcriptional regulation by RUNX2
R-HSA-1442490	Collagen degradation
R-HSA-2173789	TGF-beta receptor signaling activates SMADs
R-HSA-399719	Trafficking of AMPA receptors
R-HSA-399721	Glutamate binding, activation of AMPA receptors and synaptic plasticity
R-HSA-9031628	NGF-stimulated transcription
R-HSA-2514853	Condensation of Prometaphase Chromosomes
R-HSA-9683610	Maturation of nucleoprotein
R-HSA-2122947	NOTCH1 Intracellular Domain Regulates Transcription
R-HSA-9013148	CDC42 GTPase cycle
R-HSA-9730414	MITF-M-regulated melanocyte development
R-HSA-9725554	Differentiation of keratinocytes in interfollicular epidermis in mammalian skin
R-HSA-9734767	Developmental Cell Lineages
R-HSA-8941326	RUNX2 regulates bone development
R-HSA-381426	Regulation of Insulin-like Growth Factor (IGF) transport and uptake by Insulin-like Growth Factor Binding Proteins (IGFBPs)
R-HSA-3000178	ECM proteoglycans
R-HSA-9013507	NOTCH3 Activation and Transmission of Signal to the Nucleus
R-HSA-933542	TRAF6 mediated NF-kB activation
R-HSA-446353	Cell-extracellular matrix interactions
R-HSA-1980145	Signaling by NOTCH2
R-HSA-196849	Metabolism of water-soluble vitamins and cofactors
R-HSA-157118	Signaling by NOTCH
R-HSA-197264	Nicotinamide salvaging
R-HSA-2672351	Stimuli-sensing channels
R-HSA-397014	Muscle contraction
R-HSA-76002	Platelet activation, signaling and aggregation
R-HSA-1538133	G0 and Early G1
R-HSA-75205	Dissolution of Fibrin Clot
R-HSA-933543	NF-kB activation through FADD/RIP-1 pathway mediated by caspase-8 and -10
R-HSA-9658195	Leishmania infection
R-HSA-9824443	Parasitic Infection Pathways
R-HSA-9700206	Signaling by ALK in cancer
R-HSA-9725370	Signaling by ALK fusions and activated point mutants
R-HSA-5625900	RHO GTPases activate CIT
R-HSA-196854	Metabolism of vitamins and cofactors
R-HSA-390522	Striated Muscle Contraction
R-HSA-168928	DDX58/IFIH1-mediated induction of interferon-alpha/beta
R-HSA-9856651	MITF-M-dependent gene expression
R-HSA-350054	Notch-HLH transcription pathway
R-HSA-9619665	EGR2 and SOX10-mediated initiation of Schwann cell myelination
R-HSA-8848021	Signaling by PTK6
R-HSA-9006927	Signaling by Non-Receptor Tyrosine Kinases
R-HSA-8849932	Synaptic adhesion-like molecules
R-HSA-9013423	RAC3 GTPase cycle
R-HSA-9830369	Kidney development
R-HSA-3296469	Defects in cobalamin (B12) metabolism
R-HSA-428540	Activation of RAC1
R-HSA-8941856	RUNX3 regulates NOTCH signaling
R-HSA-9825892	Regulation of MITF-M-dependent genes involved in cell cycle and proliferation
R-HSA-168898	Toll-like Receptor Cascades
R-HSA-9013424	RHOV GTPase cycle
R-HSA-168164	Toll Like Receptor 3 (TLR3) Cascade
R-HSA-453279	Mitotic G1 phase and G1/S transition
R-HSA-3928663	EPHA-mediated growth cone collapse
R-HSA-196741	Cobalamin (Cbl, vitamin B12) transport and metabolism
R-HSA-2979096	NOTCH2 Activation and Transmission of Signal to the Nucleus
R-HSA-3296482	Defects in vitamin and cofactor metabolism
R-HSA-438066	Unblocking of NMDA receptors, glutamate binding and activation
R-HSA-9617324	Negative regulation of NMDA receptor-mediated neuronal transmission
R-HSA-9768919	NPAS4 regulates expression of target genes
R-HSA-168142	Toll Like Receptor 10 (TLR10) Cascade
R-HSA-168176	Toll Like Receptor 5 (TLR5) Cascade
R-HSA-975871	MyD88 cascade initiated on plasma membrane
R-HSA-5689896	Ovarian tumor domain proteases
R-HSA-9840310	Glycosphingolipid catabolism
R-HSA-418597	G alpha (z) signalling events
R-HSA-2691230	Signaling by NOTCH1 HD Domain Mutants in Cancer
R-HSA-2691232	Constitutive Signaling by NOTCH1 HD Domain Mutants
R-HSA-918233	TRAF3-dependent IRF activation pathway
R-HSA-9648895	Response of EIF2AK1 (HRI) to heme deficiency
R-HSA-9694631	Maturation of nucleoprotein
R-HSA-168138	Toll Like Receptor 9 (TLR9) Cascade
R-HSA-186797	Signaling by PDGF
R-HSA-196807	Nicotinate metabolism
R-HSA-2559582	Senescence-Associated Secretory Phenotype (SASP)
R-HSA-2871796	FCERI mediated MAPK activation
R-HSA-166166	MyD88-independent TLR4 cascade
R-HSA-937061	TRIF (TICAM1)-mediated TLR4 signaling
R-HSA-5627123	RHO GTPases activate PAKs
R-HSA-6783589	Interleukin-6 family signaling
R-HSA-9620244	Long-term potentiation
R-HSA-9634638	Estrogen-dependent nuclear events downstream of ESR-membrane signaling
R-HSA-2173793	Transcriptional activity of SMAD2/SMAD3:SMAD4 heterotrimer
R-HSA-3928665	EPH-ephrin mediated repulsion of cells
R-HSA-198725	Nuclear Events (kinase and transcription factor activation)
R-HSA-419037	NCAM1 interactions
R-HSA-975138	TRAF6 mediated induction of NFkB and MAP kinases upon TLR7/8 or 9 activation
R-HSA-9013694	Signaling by NOTCH4
R-HSA-5357786	TNFR1-induced proapoptotic signaling
R-HSA-9013508	NOTCH3 Intracellular Domain Regulates Transcription
R-HSA-9734009	Defective Intrinsic Pathway for Apoptosis
R-HSA-1502540	Signaling by Activin
R-HSA-2022377	Metabolism of Angiotensinogen to Angiotensins
R-HSA-416993	Trafficking of GluR2-containing AMPA receptors
R-HSA-416476	G alpha (q) signalling events
R-HSA-110056	MAPK3 (ERK1) activation
R-HSA-164940	Nef mediated downregulation of MHC class I complex cell surface expression
R-HSA-9758881	Uptake of dietary cobalamins into enterocytes
R-HSA-9634815	Transcriptional Regulation by NPAS4
R-HSA-5663202	Diseases of signal transduction by growth factor receptors and second messengers
R-HSA-975155	MyD88 dependent cascade initiated on endosome
R-HSA-446728	Cell junction organization
R-HSA-202733	Cell surface interactions at the vascular wall
R-HSA-1169408	ISG15 antiviral mechanism
R-HSA-5683057	MAPK family signaling cascades
R-HSA-168181	Toll Like Receptor 7/8 (TLR7/8) Cascade
R-HSA-9660826	Purinergic signaling in leishmaniasis infection
R-HSA-9664424	Cell recruitment (pro-inflammatory response)
R-HSA-9013106	RHOC GTPase cycle
R-HSA-432720	Lysosome Vesicle Biogenesis
R-HSA-2243919	Crosslinking of collagen fibrils
R-HSA-9758274	Regulation of NF-kappa B signaling
