# Supplementary material for: Transcriptome Profiling of Phenylalanine-Treated Human Neuronal Model: Spotlight on Neurite Impairment and Synaptic Connectivity
Source: Int J Mol Sci. 2024 Sep 18;25(18):10019. doi: 10.3390/ijms251810019 (PMC11431966; doi:10.3390/ijms251810019)
Supplement: Supplementary file 1 [file ijms-25-10019-s001.zip › Stankovic_et_al_Supplementary_TableS5-S12.xlsx]

## Sheet: Table S5
Table S5. GSEA results using Gene Ontology upon treatment with 2.5 mM Phe (p-value < 0.05, Gene set size > 10).
Ontology	Ontology ID	Description	Gene set size	NES (Normalized Enrichment Score)
BP	GO:0065007	biological regulation	480	1.40823
BP	GO:0050789	regulation of biological process	465	1.49055
BP	GO:0050794	regulation of cellular process	439	1.63344
BP	GO:0050896	response to stimulus	370	1.44201
BP	GO:0051716	cellular response to stimulus	321	1.50951
BP	GO:0032501	multicellular organismal process	313	2.01169
BP	GO:1901564	organonitrogen compound metabolic process	313	-1.31367
BP	GO:0032502	developmental process	293	2.12623
BP	GO:0019222	regulation of metabolic process	280	1.34973
BP	GO:0048856	anatomical structure development	274	2.16607
BP	GO:0007154	cell communication	272	1.77221
BP	GO:0023052	signaling	271	1.73176
BP	GO:0048518	positive regulation of biological process	267	1.49828
BP	GO:0031323	regulation of cellular metabolic process	260	1.32434
BP	GO:0048519	negative regulation of biological process	257	1.58335
BP	GO:0060255	regulation of macromolecule metabolic process	256	1.41241
BP	GO:0007165	signal transduction	249	1.70653
BP	GO:0048522	positive regulation of cellular process	248	1.62767
BP	GO:0080090	regulation of primary metabolic process	247	1.46573
BP	GO:0051171	regulation of nitrogen compound metabolic process	239	1.36362
BP	GO:0048523	negative regulation of cellular process	232	1.7038
BP	GO:0007275	multicellular organism development	231	2.06466
BP	GO:0009889	regulation of biosynthetic process	228	1.45659
BP	GO:0031326	regulation of cellular biosynthetic process	226	1.47481
BP	GO:0010556	regulation of macromolecule biosynthetic process	219	1.45494
BP	GO:0010468	regulation of gene expression	214	1.46461
CC	GO:0071944	cell periphery	212	2.03987
BP	GO:0030154	cell differentiation	210	2.20948
BP	GO:0048869	cellular developmental process	210	2.20948
BP	GO:0048731	system development	202	2.24107
CC	GO:0031090	organelle membrane	188	-1.37341
BP	GO:0048583	regulation of response to stimulus	187	1.43894
CC	GO:0005886	plasma membrane	186	1.89413
BP	GO:0019219	regulation of nucleobase-containing compound metabolic process	182	1.50289
BP	GO:0042221	response to chemical	177	1.35276
BP	GO:0051252	regulation of RNA metabolic process	173	1.63019
BP	GO:0048513	animal organ development	167	2.47449
BP	GO:0023051	regulation of signaling	167	1.45317
BP	GO:0010646	regulation of cell communication	165	1.45104
BP	GO:0032774	RNA biosynthetic process	164	1.78223
BP	GO:0006351	DNA-templated transcription	163	1.76654
BP	GO:0009893	positive regulation of metabolic process	161	1.63076
BP	GO:0006355	regulation of DNA-templated transcription	159	1.76816
BP	GO:2001141	regulation of RNA biosynthetic process	159	1.76816
BP	GO:0009653	anatomical structure morphogenesis	151	2.58829
BP	GO:0010604	positive regulation of macromolecule metabolic process	150	1.6832
BP	GO:0031325	positive regulation of cellular metabolic process	150	1.64938
BP	GO:0009966	regulation of signal transduction	145	1.42983
BP	GO:1901566	organonitrogen compound biosynthetic process	144	-2.28858
BP	GO:0009892	negative regulation of metabolic process	144	1.60143
BP	GO:0051239	regulation of multicellular organismal process	140	1.90989
BP	GO:0007166	cell surface receptor signaling pathway	139	1.46856
BP	GO:0048468	cell development	137	2.02129
BP	GO:0006366	transcription by RNA polymerase II	136	2.11528
BP	GO:0010605	negative regulation of macromolecule metabolic process	135	1.58473
BP	GO:0007399	nervous system development	134	1.85121
CC	GO:0005739	mitochondrion	133	-2.45342
BP	GO:0051173	positive regulation of nitrogen compound metabolic process	130	1.97538
CC	GO:1902494	catalytic complex	129	-1.93997
BP	GO:0006357	regulation of transcription by RNA polymerase II	128	2.1654
BP	GO:0009891	positive regulation of biosynthetic process	128	1.73117
BP	GO:0031328	positive regulation of cellular biosynthetic process	128	1.73117
BP	GO:0031324	negative regulation of cellular metabolic process	126	1.80962
BP	GO:0010557	positive regulation of macromolecule biosynthetic process	124	1.63956
BP	GO:0051172	negative regulation of nitrogen compound metabolic process	122	1.52328
BP	GO:0009888	tissue development	121	2.32953
BP	GO:0050793	regulation of developmental process	121	2.1755
MF	GO:0003723	RNA binding	120	-1.70379
MF	GO:0003677	DNA binding	115	1.64485
BP	GO:0009890	negative regulation of biosynthetic process	112	1.86963
BP	GO:0031327	negative regulation of cellular biosynthetic process	111	1.89173
CC	GO:0031967	organelle envelope	110	-1.99439
CC	GO:0031975	envelope	110	-1.99439
BP	GO:0010558	negative regulation of macromolecule biosynthetic process	110	1.91739
BP	GO:0008283	cell population proliferation	108	1.6076
BP	GO:0045935	positive regulation of nucleobase-containing compound metabolic process	103	1.9743
BP	GO:0002376	immune system process	103	-1.50312
MF	GO:0140110	transcription regulator activity	101	2.13294
BP	GO:0022008	neurogenesis	98	1.81437
CC	GO:0005694	chromosome	96	1.77193
BP	GO:0007267	cell-cell signaling	96	1.64321
BP	GO:0051254	positive regulation of RNA metabolic process	95	2.08732
BP	GO:0042127	regulation of cell population proliferation	95	1.56893
CC	GO:0098796	membrane protein complex	94	-1.65221
CC	GO:0005740	mitochondrial envelope	92	-2.6441
BP	GO:0009719	response to endogenous stimulus	92	1.8672
BP	GO:0045934	negative regulation of nucleobase-containing compound metabolic process	90	1.95668
BP	GO:1901700	response to oxygen-containing compound	90	1.55867
BP	GO:0043603	amide metabolic process	89	-2.01999
BP	GO:0048646	anatomical structure formation involved in morphogenesis	88	2.51441
BP	GO:0045893	positive regulation of DNA-templated transcription	88	2.09615
BP	GO:1902680	positive regulation of RNA biosynthetic process	88	2.09615
BP	GO:0051253	negative regulation of RNA metabolic process	88	2.04531
BP	GO:0051240	positive regulation of multicellular organismal process	88	1.58542
CC	GO:0031966	mitochondrial membrane	87	-2.58873
BP	GO:0045595	regulation of cell differentiation	86	2.00637
BP	GO:2000026	regulation of multicellular organismal development	86	1.97709
BP	GO:0045892	negative regulation of DNA-templated transcription	84	2.14128
BP	GO:1902679	negative regulation of RNA biosynthetic process	84	2.14128
BP	GO:0141124	intracellular signaling cassette	84	1.61488
BP	GO:0006518	peptide metabolic process	83	-2.16285
MF	GO:0043565	sequence-specific DNA binding	82	2.27868
BP	GO:0048699	generation of neurons	82	1.83903
MF	GO:0003690	double-stranded DNA binding	81	2.21726
BP	GO:0003008	system process	80	1.92685
BP	GO:0048870	cell motility	80	1.84504
BP	GO:0030182	neuron differentiation	80	1.79874
MF	GO:1990837	sequence-specific double-stranded DNA binding	79	2.30045
BP	GO:0030030	cell projection organization	79	1.81554
MF	GO:0005198	structural molecule activity	79	-1.61306
MF	GO:0003700	DNA-binding transcription factor activity	78	2.3015
MF	GO:0000976	transcription cis-regulatory region binding	78	2.28078
MF	GO:0001067	transcription regulatory region nucleic acid binding	78	2.28078
CC	GO:1990904	ribonucleoprotein complex	77	-2.6273
BP	GO:0043604	amide biosynthetic process	77	-2.23756
BP	GO:0120036	plasma membrane bounded cell projection organization	77	1.77553
CC	GO:0032993	protein-DNA complex	76	2.13557
CC	GO:0019866	organelle inner membrane	76	-2.5412
BP	GO:0071495	cellular response to endogenous stimulus	76	2.05877
BP	GO:0048585	negative regulation of response to stimulus	76	1.50273
BP	GO:0060429	epithelium development	75	2.1477
BP	GO:0009790	embryo development	75	1.88554
BP	GO:0051094	positive regulation of developmental process	74	2.31186
MF	GO:0000977	RNA polymerase II transcription regulatory region sequence-specific DNA binding	74	2.28556
CC	GO:0005743	mitochondrial inner membrane	74	-2.55662
BP	GO:0043043	peptide biosynthetic process	74	-2.27643
MF	GO:0000981	DNA-binding transcription factor activity, RNA polymerase II-specific	73	2.35619
BP	GO:0006412	translation	72	-2.22286
BP	GO:0016477	cell migration	72	1.95473
BP	GO:1901135	carbohydrate derivative metabolic process	71	-1.48348
CC	GO:0000785	chromatin	70	2.25373
BP	GO:0000122	negative regulation of transcription by RNA polymerase II	69	2.31319
BP	GO:0045944	positive regulation of transcription by RNA polymerase II	68	2.32288
BP	GO:0072359	circulatory system development	68	2.22395
MF	GO:0000987	cis-regulatory region sequence-specific DNA binding	67	2.32459
CC	GO:0098798	mitochondrial protein-containing complex	67	-2.53928
BP	GO:0006091	generation of precursor metabolites and energy	67	-1.87633
BP	GO:0006952	defense response	67	-1.7279
MF	GO:0000978	RNA polymerase II cis-regulatory region sequence-specific DNA binding	65	2.28398
BP	GO:0044419	biological process involved in interspecies interaction between organisms	65	-1.62282
MF	GO:0022857	transmembrane transporter activity	65	-1.51601
BP	GO:0007155	cell adhesion	64	2.17704
BP	GO:0048666	neuron development	64	1.5957
BP	GO:0035295	tube development	63	2.22836
BP	GO:0000902	cell morphogenesis	63	2.14623
BP	GO:1901701	cellular response to oxygen-containing compound	63	1.61903
BP	GO:0040011	locomotion	63	1.61495
BP	GO:0009887	animal organ morphogenesis	60	2.53183
BP	GO:0015980	energy derivation by oxidation of organic compounds	60	-2.07965
BP	GO:0007417	central nervous system development	59	1.91461
BP	GO:0009607	response to biotic stimulus	59	-1.76623
BP	GO:0031175	neuron projection development	59	1.53713
BP	GO:0055086	nucleobase-containing small molecule metabolic process	57	-2.12061
BP	GO:0010628	positive regulation of gene expression	57	1.55214
BP	GO:0045597	positive regulation of cell differentiation	56	2.12919
BP	GO:0045333	cellular respiration	56	-2.13714
BP	GO:0043207	response to external biotic stimulus	56	-1.83809
BP	GO:0051707	response to other organism	56	-1.83809
BP	GO:0007010	cytoskeleton organization	56	1.68491
BP	GO:0009060	aerobic respiration	54	-2.27296
BP	GO:0006753	nucleoside phosphate metabolic process	54	-2.05377
BP	GO:0009117	nucleotide metabolic process	54	-2.05377
BP	GO:0051093	negative regulation of developmental process	54	1.9451
BP	GO:0072521	purine-containing compound metabolic process	54	-1.90813
BP	GO:0051241	negative regulation of multicellular organismal process	54	1.64097
BP	GO:0035239	tube morphogenesis	53	2.1914
BP	GO:0008284	positive regulation of cell population proliferation	53	1.68977
CC	GO:0005840	ribosome	52	-2.82012
BP	GO:0050877	nervous system process	52	2.02941
BP	GO:0006163	purine nucleotide metabolic process	51	-2.05011
MF	GO:0016491	oxidoreductase activity	51	-1.66789
CC	GO:0044391	ribosomal subunit	50	-2.77947
CC	GO:0098800	inner mitochondrial membrane protein complex	50	-2.504
BP	GO:0060322	head development	50	1.93288
BP	GO:0009792	embryo development ending in birth or egg hatching	50	1.87956
BP	GO:1901137	carbohydrate derivative biosynthetic process	50	-1.8437
BP	GO:0040012	regulation of locomotion	50	1.65361
MF	GO:0003735	structural constituent of ribosome	49	-2.75748
BP	GO:0043009	chordate embryonic development	49	1.84863
BP	GO:0007005	mitochondrion organization	49	-1.70484
BP	GO:0033993	response to lipid	49	1.61276
BP	GO:0009725	response to hormone	49	1.53764
BP	GO:0022603	regulation of anatomical structure morphogenesis	48	2.09899
BP	GO:0048598	embryonic morphogenesis	48	2.03072
BP	GO:0007167	enzyme-linked receptor protein signaling pathway	48	1.63834
BP	GO:0006119	oxidative phosphorylation	47	-2.41994
BP	GO:0010243	response to organonitrogen compound	47	1.52238
BP	GO:0009150	purine ribonucleotide metabolic process	46	-1.97002
BP	GO:0009259	ribonucleotide metabolic process	46	-1.97002
BP	GO:0019693	ribose phosphate metabolic process	46	-1.97002
BP	GO:0007420	brain development	46	1.75464
BP	GO:0030097	hemopoiesis	46	1.61073
BP	GO:0070848	response to growth factor	45	1.79068
BP	GO:0060284	regulation of cell development	45	1.60424
BP	GO:0032989	cellular anatomical entity morphogenesis	44	1.94381
BP	GO:0048729	tissue morphogenesis	44	1.91334
BP	GO:0097435	supramolecular fiber organization	44	1.8174
BP	GO:0030855	epithelial cell differentiation	43	1.83518
BP	GO:0071363	cellular response to growth factor stimulus	43	1.80725
BP	GO:0009141	nucleoside triphosphate metabolic process	42	-1.99621
BP	GO:0009144	purine nucleoside triphosphate metabolic process	42	-1.99621
BP	GO:0009199	ribonucleoside triphosphate metabolic process	42	-1.99621
BP	GO:0009205	purine ribonucleoside triphosphate metabolic process	42	-1.99621
BP	GO:0001568	blood vessel development	42	1.82739
BP	GO:0045596	negative regulation of cell differentiation	42	1.54048
BP	GO:0002181	cytoplasmic translation	41	-2.50962
BP	GO:0010629	negative regulation of gene expression	41	1.53259
BP	GO:0022900	electron transport chain	40	-2.09839
BP	GO:0046034	ATP metabolic process	40	-1.95138
BP	GO:0016055	Wnt signaling pathway	40	1.85384
BP	GO:0198738	cell-cell signaling by wnt	40	1.85384
BP	GO:0048667	cell morphogenesis involved in neuron differentiation	39	2.06288
CC	GO:0005759	mitochondrial matrix	39	-2.04426
BP	GO:0030155	regulation of cell adhesion	39	1.96394
CC	GO:0022626	cytosolic ribosome	38	-2.7374
BP	GO:0007423	sensory organ development	38	2.1329
BP	GO:0022613	ribonucleoprotein complex biogenesis	38	-2.09917
BP	GO:0098609	cell-cell adhesion	38	2.05746
BP	GO:0009165	nucleotide biosynthetic process	38	-1.97908
BP	GO:1901293	nucleoside phosphate biosynthetic process	38	-1.97908
BP	GO:0048812	neuron projection morphogenesis	38	1.87687
BP	GO:0048858	cell projection morphogenesis	38	1.87687
BP	GO:0120039	plasma membrane bounded cell projection morphogenesis	38	1.87687
BP	GO:0030029	actin filament-based process	38	1.71093
BP	GO:0022904	respiratory electron transport chain	37	-2.2655
BP	GO:0072522	purine-containing compound biosynthetic process	37	-2.01874
BP	GO:0042773	ATP synthesis coupled electron transport	36	-2.32927
BP	GO:0042775	mitochondrial ATP synthesis coupled electron transport	36	-2.32927
BP	GO:0006164	purine nucleotide biosynthetic process	36	-1.99299
BP	GO:0009152	purine ribonucleotide biosynthetic process	36	-1.99299
BP	GO:0009260	ribonucleotide biosynthetic process	36	-1.99299
BP	GO:0046390	ribose phosphate biosynthetic process	36	-1.99299
BP	GO:0048514	blood vessel morphogenesis	36	1.9408
MF	GO:0001216	DNA-binding transcription activator activity	35	2.40678
MF	GO:0038023	signaling receptor activity	35	2.27405
MF	GO:0060089	molecular transducer activity	35	2.27405
CC	GO:0005746	mitochondrial respirasome	35	-2.37508
CC	GO:0070469	respirasome	35	-2.37508
CC	GO:0098803	respiratory chain complex	35	-2.37508
CC	GO:0030312	external encapsulating structure	35	2.08317
CC	GO:0031012	extracellular matrix	35	2.08317
BP	GO:0009142	nucleoside triphosphate biosynthetic process	35	-2.03614
BP	GO:0009145	purine nucleoside triphosphate biosynthetic process	35	-2.03614
BP	GO:0009201	ribonucleoside triphosphate biosynthetic process	35	-2.03614
BP	GO:0009206	purine ribonucleoside triphosphate biosynthetic process	35	-2.03614
MF	GO:0022804	active transmembrane transporter activity	35	-1.71127
BP	GO:0002009	morphogenesis of an epithelium	35	1.67312
MF	GO:0001228	DNA-binding transcription activator activity, RNA polymerase II-specific	34	2.37221
BP	GO:0019646	aerobic electron transport chain	34	-2.33912
BP	GO:0007186	G protein-coupled receptor signaling pathway	34	2.05641
BP	GO:0006754	ATP biosynthetic process	34	-2.00713
BP	GO:0060070	canonical Wnt signaling pathway	34	1.99455
BP	GO:0048589	developmental growth	34	1.96427
BP	GO:0030036	actin cytoskeleton organization	34	1.84255
CC	GO:0005667	transcription regulator complex	33	2.26678
BP	GO:0045087	innate immune response	33	-2.22661
BP	GO:0048732	gland development	33	2.00435
BP	GO:0001525	angiogenesis	33	1.95023
BP	GO:0007610	behavior	33	1.69319
BP	GO:0001501	skeletal system development	32	1.88254
BP	GO:0048568	embryonic organ development	32	1.80308
BP	GO:0006935	chemotaxis	32	1.5615
BP	GO:0042330	taxis	32	1.5615
BP	GO:0015986	proton motive force-driven ATP synthesis	31	-2.05397
BP	GO:0007600	sensory perception	31	2
BP	GO:0061448	connective tissue development	31	1.98381
BP	GO:0061564	axon development	31	1.94015
BP	GO:0030111	regulation of Wnt signaling pathway	31	1.7642
BP	GO:0051960	regulation of nervous system development	31	1.72918
BP	GO:0007389	pattern specification process	30	2.11163
MF	GO:0009055	electron transfer activity	30	-1.92928
BP	GO:0030001	metal ion transport	30	1.5665
CC	GO:0015934	large ribosomal subunit	29	-2.27061
MF	GO:0015399	primary active transmembrane transporter activity	29	-1.99187
BP	GO:0050673	epithelial cell proliferation	29	2.02759
BP	GO:0007409	axonogenesis	29	1.96417
BP	GO:0007517	muscle organ development	29	1.69575
BP	GO:0043062	extracellular structure organization	28	2.09167
BP	GO:0042776	proton motive force-driven mitochondrial ATP synthesis	28	-2.02999
BP	GO:0050678	regulation of epithelial cell proliferation	28	2.04538
BP	GO:0003002	regionalization	28	2.02646
BP	GO:0001667	ameboidal-type cell migration	28	1.99552
BP	GO:0071396	cellular response to lipid	28	1.988
BP	GO:0034330	cell junction organization	28	1.9361
CC	GO:0062023	collagen-containing extracellular matrix	28	1.83885
BP	GO:0032870	cellular response to hormone stimulus	28	1.82849
BP	GO:0060485	mesenchyme development	27	2.19626
BP	GO:0030198	extracellular matrix organization	27	2.18419
BP	GO:0045229	external encapsulating structure organization	27	2.18419
MF	GO:0015453	oxidoreduction-driven active transmembrane transporter activity	27	-2.18514
BP	GO:0042254	ribosome biogenesis	27	-2.12217
CC	GO:1990204	oxidoreductase complex	27	-2.01667
BP	GO:0050767	regulation of neurogenesis	27	1.70418
BP	GO:0002521	leukocyte differentiation	27	1.69137
BP	GO:0007264	small GTPase-mediated signal transduction	27	1.61634
MF	GO:0004888	transmembrane signaling receptor activity	26	2.29676
BP	GO:0071407	cellular response to organic cyclic compound	26	2.04043
BP	GO:0071417	cellular response to organonitrogen compound	26	1.7601
BP	GO:0009611	response to wounding	26	1.75512
BP	GO:1902600	proton transmembrane transport	26	-1.67204
BP	GO:0033108	mitochondrial respiratory chain complex assembly	25	-2.05607
BP	GO:0010720	positive regulation of cell development	25	1.97364
BP	GO:0060562	epithelial tube morphogenesis	25	1.83406
BP	GO:0030900	forebrain development	25	1.72524
MF	GO:0001217	DNA-binding transcription repressor activity	24	2.24175
CC	GO:0005788	endoplasmic reticulum lumen	24	1.938
BP	GO:0010562	positive regulation of phosphorus metabolic process	24	1.61948
BP	GO:0045937	positive regulation of phosphate metabolic process	24	1.61948
BP	GO:0045165	cell fate commitment	23	2.2639
BP	GO:0048880	sensory system development	23	2.18363
BP	GO:0009615	response to virus	23	-2.05489
BP	GO:0022407	regulation of cell-cell adhesion	23	1.92609
BP	GO:0007015	actin filament organization	23	1.8101
BP	GO:0007178	transmembrane receptor protein serine/threonine kinase signaling pathway	23	1.68125
BP	GO:0141091	transforming growth factor beta receptor superfamily signaling pathway	23	1.68125
BP	GO:0042692	muscle cell differentiation	23	1.60984
CC	GO:0015935	small ribosomal subunit	22	-2.25397
MF	GO:0001227	DNA-binding transcription repressor activity, RNA polymerase II-specific	22	2.17164
BP	GO:0048762	mesenchymal cell differentiation	22	2.06634
BP	GO:0090596	sensory organ morphogenesis	22	1.82907
MF	GO:0015078	proton transmembrane transporter activity	22	-1.70277
BP	GO:0019221	cytokine-mediated signaling pathway	22	-1.67141
BP	GO:0001654	eye development	21	2.03816
BP	GO:0150063	visual system development	21	2.03816
BP	GO:0048562	embryonic organ morphogenesis	21	1.72162
BP	GO:0010631	epithelial cell migration	21	1.67068
BP	GO:0090130	tissue migration	21	1.67068
BP	GO:0090132	epithelium migration	21	1.67068
BP	GO:0034329	cell junction assembly	21	1.66446
BP	GO:0090287	regulation of cellular response to growth factor stimulus	21	1.66191
MF	GO:0004672	protein kinase activity	21	1.62617
BP	GO:0030217	T cell differentiation	21	1.59823
CC	GO:0015629	actin cytoskeleton	21	1.5959
CC	GO:0022625	cytosolic large ribosomal subunit	20	-2.21528
CC	GO:0005747	mitochondrial respiratory chain complex I	20	-2.00126
CC	GO:0030964	NADH dehydrogenase complex	20	-2.00126
CC	GO:0045271	respiratory chain complex I	20	-2.00126
BP	GO:0019058	viral life cycle	20	-1.99838
BP	GO:0010257	NADH dehydrogenase complex assembly	20	-1.87331
BP	GO:0032981	mitochondrial respiratory chain complex I assembly	20	-1.87331
CC	GO:0005911	cell-cell junction	20	1.84946
BP	GO:0007411	axon guidance	20	1.84884
BP	GO:0097485	neuron projection guidance	20	1.84884
BP	GO:0051216	cartilage development	20	1.83685
BP	GO:1901342	regulation of vasculature development	20	1.83578
CC	GO:0022627	cytosolic small ribosomal subunit	19	-2.32337
BP	GO:0051607	defense response to virus	19	-2.06981
MF	GO:0003954	NADH dehydrogenase activity	19	-2.01251
MF	GO:0003955	NAD(P)H dehydrogenase (quinone) activity	19	-2.01251
MF	GO:0016651	oxidoreductase activity, acting on NAD(P)H	19	-2.01251
MF	GO:0016655	oxidoreductase activity, acting on NAD(P)H, quinone or similar compound as acceptor	19	-2.01251
MF	GO:0050136	NADH dehydrogenase (quinone) activity	19	-2.01251
BP	GO:0051056	regulation of small GTPase mediated signal transduction	19	1.94284
BP	GO:0006120	mitochondrial electron transport, NADH to ubiquinone	19	-1.88499
BP	GO:0045765	regulation of angiogenesis	19	1.8908
BP	GO:0045444	fat cell differentiation	19	1.80428
BP	GO:0097305	response to alcohol	19	1.7949
BP	GO:0051962	positive regulation of nervous system development	19	1.74915
CC	GO:0090575	RNA polymerase II transcription regulator complex	19	1.69036
BP	GO:0014706	striated muscle tissue development	18	2.06799
BP	GO:0003007	heart morphogenesis	18	2.01058
BP	GO:0043010	camera-type eye development	18	2.00738
MF	GO:0008137	NADH dehydrogenase (ubiquinone) activity	18	-1.97237
BP	GO:0006364	rRNA processing	18	-1.9113
BP	GO:0016072	rRNA metabolic process	18	-1.9113
BP	GO:0060348	bone development	18	1.86446
BP	GO:0002064	epithelial cell development	18	1.85721
BP	GO:0071826	protein-RNA complex organization	18	-1.64955
BP	GO:0042060	wound healing	18	1.62307
MF	GO:0005201	extracellular matrix structural constituent	17	2.22567
BP	GO:0050792	regulation of viral process	17	-1.94439
MF	GO:0004674	protein serine/threonine kinase activity	17	1.7785
BP	GO:0009952	anterior/posterior pattern specification	17	1.77704
BP	GO:0090092	regulation of transmembrane receptor protein serine/threonine kinase signaling pathway	17	1.6803
BP	GO:0050769	positive regulation of neurogenesis	17	1.66091
BP	GO:0031214	biomineral tissue development	17	1.65227
BP	GO:0007162	negative regulation of cell adhesion	17	1.62549
BP	GO:0022618	protein-RNA complex assembly	17	-1.62292
BP	GO:0048705	skeletal system morphogenesis	16	2.19671
BP	GO:0001837	epithelial to mesenchymal transition	16	2.14161
BP	GO:0048738	cardiac muscle tissue development	16	2.03678
BP	GO:0048736	appendage development	16	1.74544
BP	GO:0060173	limb development	16	1.74544
BP	GO:0007369	gastrulation	16	1.67914
BP	GO:0048839	inner ear development	16	1.61522
BP	GO:1903900	regulation of viral life cycle	15	-2.05945
BP	GO:0060541	respiratory system development	15	1.97791
BP	GO:0050679	positive regulation of epithelial cell proliferation	15	1.9502
BP	GO:0045664	regulation of neuron differentiation	15	1.88439
BP	GO:1902105	regulation of leukocyte differentiation	15	1.88229
BP	GO:0016331	morphogenesis of embryonic epithelium	15	1.82894
BP	GO:0035148	tube formation	15	1.82838
BP	GO:0001818	negative regulation of cytokine production	15	1.7161
BP	GO:0042476	odontogenesis	15	1.69207
BP	GO:0021915	neural tube development	15	1.6202
MF	GO:0004930	G protein-coupled receptor activity	14	2.4567
BP	GO:0010717	regulation of epithelial to mesenchymal transition	14	2.0244
BP	GO:0072175	epithelial tube formation	14	1.78403
BP	GO:0007498	mesoderm development	14	1.74164
MF	GO:0106310	protein serine kinase activity	14	1.67667
BP	GO:0140053	mitochondrial gene expression	14	-1.63402
CC	GO:0030139	endocytic vesicle	14	1.62001
BP	GO:0060349	bone morphogenesis	13	2.10209
BP	GO:0001704	formation of primary germ layer	13	1.80902
BP	GO:0042274	ribosomal small subunit biogenesis	13	-1.79607
BP	GO:0050680	negative regulation of epithelial cell proliferation	13	1.61468
CC	GO:0005581	collagen trimer	12	2.28349
BP	GO:0034340	response to type I interferon	12	-2.08323
BP	GO:0072006	nephron development	12	2.01104
BP	GO:0010718	positive regulation of epithelial to mesenchymal transition	12	2.00069
BP	GO:0002062	chondrocyte differentiation	12	1.97226
CC	GO:0005751	mitochondrial respiratory chain complex IV	12	-1.96405
CC	GO:0045277	respiratory chain complex IV	12	-1.96405
CC	GO:0030684	preribosome	12	-1.85744
BP	GO:0001838	embryonic epithelial tube formation	12	1.68599
BP	GO:0035107	appendage morphogenesis	12	1.6614
BP	GO:0035108	limb morphogenesis	12	1.6614
BP	GO:2000628	regulation of miRNA metabolic process	12	1.65955
BP	GO:0042742	defense response to bacterium	12	-1.64124
BP	GO:0007422	peripheral nervous system development	12	1.60671
MF	GO:0030020	extracellular matrix structural constituent conferring tensile strength	11	2.20558
BP	GO:0001763	morphogenesis of a branching structure	11	2.07259
BP	GO:0061138	morphogenesis of a branching epithelium	11	2.07259
BP	GO:0045665	negative regulation of neuron differentiation	11	1.97528
BP	GO:0071357	cellular response to type I interferon	11	-1.99547
BP	GO:0006123	mitochondrial electron transport, cytochrome c to oxygen	11	-1.96336
BP	GO:0030323	respiratory tube development	11	1.89689
BP	GO:0030324	lung development	11	1.89689
BP	GO:0060021	roof of mouth development	11	1.89094
BP	GO:0072073	kidney epithelium development	11	1.84458
BP	GO:0045216	cell-cell junction organization	11	1.79078
BP	GO:0033002	muscle cell proliferation	11	1.77606
BP	GO:0035282	segmentation	11	1.7384
BP	GO:0044782	cilium organization	11	1.73406
BP	GO:0055001	muscle cell development	11	1.71687
BP	GO:0061351	neural precursor cell proliferation	11	1.70905
BP	GO:0031032	actomyosin structure organization	11	1.69813
BP	GO:0045580	regulation of T cell differentiation	11	1.63243
BP	GO:0045619	regulation of lymphocyte differentiation	11	1.63243
BP	GO:0002040	sprouting angiogenesis	11	1.62717
BP	GO:0050728	negative regulation of inflammatory response	11	1.60813

## Sheet: Table S6
Table S6. GSEA results using Gene Ontology upon treatment with 5 mM Phe (p-value < 0.05, Gene set size > 10).
Ontology	Ontology ID	Description	Gene set size	NES (Normalized Enrichment Score)
BP	GO:0008150	biological_process	487	1.35431
MF	GO:0003674	molecular_function	483	1.4165
BP	GO:0009987	cellular process	457	1.26911
MF	GO:0005488	binding	448	1.33135
BP	GO:0065007	biological regulation	362	1.28466
BP	GO:0050789	regulation of biological process	354	1.29308
BP	GO:0050794	regulation of cellular process	333	1.2633
BP	GO:0050896	response to stimulus	298	1.36632
BP	GO:0032502	developmental process	260	1.38116
BP	GO:0051716	cellular response to stimulus	259	1.36927
BP	GO:0048856	anatomical structure development	252	1.36232
BP	GO:0048518	positive regulation of biological process	225	1.34399
BP	GO:0007275	multicellular organism development	218	1.44169
BP	GO:0007165	signal transduction	218	1.31102
BP	GO:0048522	positive regulation of cellular process	206	1.32863
BP	GO:0048731	system development	197	1.47317
BP	GO:0009653	anatomical structure morphogenesis	155	1.47184
CC	GO:0005576	extracellular region	152	1.45662
BP	GO:0048513	animal organ development	151	1.36602
BP	GO:0048583	regulation of response to stimulus	144	1.35475
BP	GO:0007399	nervous system development	129	1.53182
CC	GO:0031982	vesicle	123	1.4309
BP	GO:0050793	regulation of developmental process	122	1.40161
CC	GO:0005615	extracellular space	118	1.51009
BP	GO:0022008	neurogenesis	92	1.62355
BP	GO:0008283	cell population proliferation	87	1.42249
BP	GO:0048699	generation of neurons	81	1.45852
BP	GO:0060429	epithelium development	80	1.45446
BP	GO:0035295	tube development	79	1.40027
BP	GO:0009887	animal organ morphogenesis	78	1.66034
BP	GO:0030182	neuron differentiation	78	1.48725
BP	GO:0048584	positive regulation of response to stimulus	75	1.52965
BP	GO:0051094	positive regulation of developmental process	75	1.4205
CC	GO:0031410	cytoplasmic vesicle	72	1.56876
CC	GO:0097708	intracellular vesicle	72	1.56876
BP	GO:0009790	embryo development	66	1.48305
BP	GO:0007417	central nervous system development	63	1.45106
BP	GO:0009967	positive regulation of signal transduction	61	1.42858
MF	GO:0005102	signaling receptor binding	56	1.56098
BP	GO:0048598	embryonic morphogenesis	52	1.43037
CC	GO:0030312	external encapsulating structure	52	1.42951
CC	GO:0031012	extracellular matrix	52	1.42951
BP	GO:0007423	sensory organ development	50	1.53249
BP	GO:0048729	tissue morphogenesis	49	1.61389
BP	GO:0044281	small molecule metabolic process	46	1.45268
BP	GO:0043207	response to external biotic stimulus	44	1.46465
BP	GO:0051707	response to other organism	44	1.46465
BP	GO:0002009	morphogenesis of an epithelium	43	1.52027
BP	GO:0016055	Wnt signaling pathway	39	1.70156
BP	GO:0198738	cell-cell signaling by wnt	39	1.70156
BP	GO:0007507	heart development	39	1.47742
BP	GO:0007389	pattern specification process	38	1.65841
MF	GO:0140677	molecular function activator activity	37	1.59897
BP	GO:0099536	synaptic signaling	35	1.47825
BP	GO:0007268	chemical synaptic transmission	34	1.49129
BP	GO:0098916	anterograde trans-synaptic signaling	34	1.49129
BP	GO:0099537	trans-synaptic signaling	34	1.49129
MF	GO:0005509	calcium ion binding	31	1.46009
BP	GO:0030111	regulation of Wnt signaling pathway	30	1.6171
BP	GO:0060070	canonical Wnt signaling pathway	27	1.70953
BP	GO:0098542	defense response to other organism	27	1.55663
BP	GO:0140546	defense response to symbiont	26	1.56797
BP	GO:0007600	sensory perception	25	1.55301
BP	GO:0040008	regulation of growth	24	1.54741
MF	GO:0030545	signaling receptor regulator activity	21	1.72913
BP	GO:1901615	organic hydroxy compound metabolic process	20	1.69309
BP	GO:0060828	regulation of canonical Wnt signaling pathway	20	1.53279
BP	GO:0042476	odontogenesis	19	1.59607
BP	GO:0006066	alcohol metabolic process	18	1.74949
CC	GO:0045177	apical part of cell	18	1.57763
MF	GO:0030546	signaling receptor activator activity	18	1.78191
MF	GO:0048018	receptor ligand activity	18	1.78191
BP	GO:0031346	positive regulation of cell projection organization	17	1.5037
BP	GO:0071772	response to BMP	16	1.62965
BP	GO:0071773	cellular response to BMP stimulus	16	1.62965
CC	GO:0098862	cluster of actin-based cell projections	16	1.52939
BP	GO:0035148	tube formation	15	1.69139
BP	GO:0030509	BMP signaling pathway	15	1.62793
BP	GO:0042475	odontogenesis of dentin-containing tooth	15	1.60496
BP	GO:0098773	skin epidermis development	15	1.57757
BP	GO:0016331	morphogenesis of embryonic epithelium	15	1.51347
BP	GO:0022404	molting cycle process	14	1.53925
BP	GO:0022405	hair cycle process	14	1.53925
BP	GO:0042303	molting cycle	14	1.53925
BP	GO:0042633	hair cycle	14	1.53925
CC	GO:0030139	endocytic vesicle	14	1.64142
BP	GO:0001942	hair follicle development	13	1.58534
BP	GO:0042445	hormone metabolic process	12	1.64765
BP	GO:0072175	epithelial tube formation	12	1.62219
BP	GO:0032526	response to retinoic acid	12	1.55967
MF	GO:0001664	G protein-coupled receptor binding	12	1.67438
MF	GO:0005125	cytokine activity	12	1.51204
BP	GO:0030838	positive regulation of actin filament polymerization	12	1.41662
BP	GO:0120254	olefinic compound metabolic process	11	1.80027
BP	GO:0001838	embryonic epithelial tube formation	11	1.71679
BP	GO:0030177	positive regulation of Wnt signaling pathway	11	1.71619
BP	GO:0070663	regulation of leukocyte proliferation	11	1.68728
BP	GO:0030510	regulation of BMP signaling pathway	11	1.57321

## Sheet: Table S7
Table S7. GSEA results using Gene Ontology upon treatment with 10 mM Phe (p-value < 0.05, Gene set size > 10).
Ontology	Ontology ID	Description	Gene set size	NES (Normalized Enrichment Score)
BP	GO:0032501	multicellular organismal process	487	1.57851
BP	GO:0051716	cellular response to stimulus	478	1.56857
BP	GO:0032502	developmental process	444	1.64775
BP	GO:0007154	cell communication	441	1.63307
BP	GO:0023052	signaling	431	1.55246
BP	GO:0048856	anatomical structure development	419	1.62437
BP	GO:0048518	positive regulation of biological process	417	1.40285
CC	GO:0071944	cell periphery	393	1.81281
BP	GO:0007165	signal transduction	392	1.54166
BP	GO:0007275	multicellular organism development	356	1.54539
CC	GO:0005886	plasma membrane	353	1.6137
BP	GO:0048523	negative regulation of cellular process	349	1.35685
BP	GO:0048731	system development	316	1.70098
BP	GO:0030154	cell differentiation	311	1.90356
BP	GO:0048869	cellular developmental process	311	1.90356
BP	GO:0048513	animal organ development	251	1.89302
CC	GO:0005576	extracellular region	249	1.39687
BP	GO:0009653	anatomical structure morphogenesis	240	1.87695
BP	GO:0007166	cell surface receptor signaling pathway	223	1.56068
BP	GO:0051239	regulation of multicellular organismal process	222	1.74787
BP	GO:0007399	nervous system development	205	1.51432
BP	GO:0009892	negative regulation of metabolic process	193	1.4445
BP	GO:0050793	regulation of developmental process	190	1.97812
BP	GO:0051173	positive regulation of nitrogen compound metabolic process	184	1.57272
BP	GO:0009888	tissue development	175	2.16806
BP	GO:0031324	negative regulation of cellular metabolic process	172	1.43985
MF	GO:0098772	molecular function regulator activity	157	1.76608
BP	GO:0007267	cell-cell signaling	157	1.64029
BP	GO:0009890	negative regulation of biosynthetic process	156	1.42911
BP	GO:0031327	negative regulation of cellular biosynthetic process	155	1.44128
BP	GO:0006366	transcription by RNA polymerase II	154	1.53751
BP	GO:0008283	cell population proliferation	153	1.68986
BP	GO:0008219	cell death	151	1.45266
BP	GO:0012501	programmed cell death	151	1.45266
BP	GO:0006915	apoptotic process	150	1.48381
BP	GO:0006357	regulation of transcription by RNA polymerase II	149	1.58936
BP	GO:0022008	neurogenesis	146	1.46183
BP	GO:0045935	positive regulation of nucleobase-containing compound metabolic process	138	1.53769
BP	GO:0003008	system process	136	1.44552
BP	GO:0048870	cell motility	133	1.46899
BP	GO:0051254	positive regulation of RNA metabolic process	132	1.5391
BP	GO:0048699	generation of neurons	131	1.4978
BP	GO:0042127	regulation of cell population proliferation	129	1.59863
BP	GO:0016477	cell migration	126	1.47396
BP	GO:0030182	neuron differentiation	124	1.50343
BP	GO:0045595	regulation of cell differentiation	123	1.67087
BP	GO:0048585	negative regulation of response to stimulus	123	1.46971
BP	GO:0048646	anatomical structure formation involved in morphogenesis	121	1.98378
BP	GO:0045893	positive regulation of DNA-templated transcription	120	1.60827
BP	GO:1902680	positive regulation of RNA biosynthetic process	120	1.60827
BP	GO:0072359	circulatory system development	119	1.68353
BP	GO:0042981	regulation of apoptotic process	118	1.45482
BP	GO:2000026	regulation of multicellular organismal development	114	1.96437
BP	GO:0051094	positive regulation of developmental process	113	1.75722
MF	GO:0140110	transcription regulator activity	113	1.587
BP	GO:0060429	epithelium development	107	2.23975
MF	GO:0005102	signaling receptor binding	107	1.97088
BP	GO:0045934	negative regulation of nucleobase-containing compound metabolic process	107	1.65932
BP	GO:0009887	animal organ morphogenesis	105	2.29159
BP	GO:0051253	negative regulation of RNA metabolic process	105	1.66459
BP	GO:0035295	tube development	103	2.06241
BP	GO:0009790	embryo development	100	1.86525
BP	GO:0045892	negative regulation of DNA-templated transcription	99	1.79392
BP	GO:1902679	negative regulation of RNA biosynthetic process	99	1.79392
MF	GO:0003690	double-stranded DNA binding	98	1.53028
CC	GO:0005739	mitochondrion	97	-1.49859
BP	GO:0040012	regulation of locomotion	97	1.48229
BP	GO:0051241	negative regulation of multicellular organismal process	96	1.89229
MF	GO:0043565	sequence-specific DNA binding	96	1.63084
BP	GO:0007167	enzyme-linked receptor protein signaling pathway	94	1.87009
BP	GO:0006952	defense response	94	-1.60269
BP	GO:0045944	positive regulation of transcription by RNA polymerase II	94	1.51219
BP	GO:0035239	tube morphogenesis	92	1.88625
MF	GO:1990837	sequence-specific double-stranded DNA binding	92	1.67541
MF	GO:0000976	transcription cis-regulatory region binding	90	1.68977
MF	GO:0001067	transcription regulatory region nucleic acid binding	90	1.68977
BP	GO:0044419	biological process involved in interspecies interaction between organisms	90	-1.51591
BP	GO:0022603	regulation of anatomical structure morphogenesis	86	1.74003
MF	GO:0003700	DNA-binding transcription factor activity	84	1.82575
MF	GO:0000977	RNA polymerase II transcription regulatory region sequence-specific DNA binding	84	1.73492
MF	GO:0140677	molecular function activator activity	83	2.08981
BP	GO:0051093	negative regulation of developmental process	80	2.01785
BP	GO:0009607	response to biotic stimulus	78	-1.65249
BP	GO:1901701	cellular response to oxygen-containing compound	78	1.58624
MF	GO:0000981	DNA-binding transcription factor activity, RNA polymerase II-specific	77	1.90651
BP	GO:0043207	response to external biotic stimulus	77	-1.66713
BP	GO:0051707	response to other organism	77	-1.66713
MF	GO:0000987	cis-regulatory region sequence-specific DNA binding	77	1.70954
BP	GO:0000122	negative regulation of transcription by RNA polymerase II	76	1.61795
MF	GO:0000978	RNA polymerase II cis-regulatory region sequence-specific DNA binding	75	1.67099
BP	GO:0040007	growth	73	1.7744
MF	GO:0038023	signaling receptor activity	73	1.62376
MF	GO:0060089	molecular transducer activity	73	1.62376
BP	GO:0043066	negative regulation of apoptotic process	73	1.57823
BP	GO:0043069	negative regulation of programmed cell death	73	1.57823
BP	GO:0000003	reproduction	73	1.54786
BP	GO:0048729	tissue morphogenesis	72	1.97165
BP	GO:0048598	embryonic morphogenesis	70	1.99627
BP	GO:0001568	blood vessel development	70	1.52086
BP	GO:0071363	cellular response to growth factor stimulus	70	1.51437
BP	GO:0060322	head development	69	1.77347
BP	GO:0007420	brain development	66	1.76547
BP	GO:0008285	negative regulation of cell population proliferation	65	1.51809
MF	GO:0004888	transmembrane signaling receptor activity	61	1.70413
BP	GO:0002009	morphogenesis of an epithelium	60	1.72786
BP	GO:0030855	epithelial cell differentiation	59	2.14681
BP	GO:0009792	embryo development ending in birth or egg hatching	59	1.741
BP	GO:0045596	negative regulation of cell differentiation	59	1.71322
BP	GO:0198738	cell-cell signaling by wnt	58	2.23589
BP	GO:0043009	chordate embryonic development	58	1.71887
BP	GO:0016055	Wnt signaling pathway	57	2.26434
CC	GO:0009986	cell surface	57	1.7746
BP	GO:0001501	skeletal system development	57	1.64166
BP	GO:0007423	sensory organ development	54	2.10917
BP	GO:0098542	defense response to other organism	53	-1.88485
BP	GO:0048568	embryonic organ development	52	1.77798
CC	GO:0030312	external encapsulating structure	52	1.77103
CC	GO:0031012	extracellular matrix	52	1.77103
BP	GO:0007169	transmembrane receptor protein tyrosine kinase signaling pathway	51	1.53881
BP	GO:0001667	ameboidal-type cell migration	50	1.59517
BP	GO:0140546	defense response to symbiont	49	-2.07445
BP	GO:0048589	developmental growth	49	1.92729
MF	GO:0016491	oxidoreductase activity	49	-1.63781
MF	GO:0008047	enzyme activator activity	47	1.56788
BP	GO:0045087	innate immune response	46	-2.09413
BP	GO:0009611	response to wounding	45	1.6821
BP	GO:0030111	regulation of Wnt signaling pathway	44	2.16407
BP	GO:0060562	epithelial tube morphogenesis	44	1.75447
BP	GO:0010817	regulation of hormone levels	44	1.67812
MF	GO:0030545	signaling receptor regulator activity	43	2.45467
BP	GO:0007178	transmembrane receptor protein serine/threonine kinase signaling pathway	43	2.019
BP	GO:0060537	muscle tissue development	43	1.64335
BP	GO:0043065	positive regulation of apoptotic process	43	1.58132
BP	GO:0007389	pattern specification process	41	2.16249
BP	GO:0003006	developmental process involved in reproduction	41	1.71121
BP	GO:0060485	mesenchyme development	40	1.6939
BP	GO:0141091	transforming growth factor beta receptor superfamily signaling pathway	39	2.03628
MF	GO:0001216	DNA-binding transcription activator activity	39	1.67
BP	GO:0072001	renal system development	39	1.63706
BP	GO:0060070	canonical Wnt signaling pathway	38	2.17929
BP	GO:0061448	connective tissue development	38	1.83828
BP	GO:0048562	embryonic organ morphogenesis	38	1.63108
BP	GO:0009991	response to extracellular stimulus	38	1.61201
BP	GO:0001822	kidney development	38	1.55862
BP	GO:0031347	regulation of defense response	38	-1.5458
MF	GO:0030546	signaling receptor activator activity	37	2.34141
BP	GO:0003002	regionalization	37	1.69251
BP	GO:0001654	eye development	37	1.68007
BP	GO:0048880	sensory system development	37	1.68007
BP	GO:0150063	visual system development	37	1.68007
CC	GO:0062023	collagen-containing extracellular matrix	37	1.64666
MF	GO:0001228	DNA-binding transcription activator activity, RNA polymerase II-specific	37	1.59421
MF	GO:0048018	receptor ligand activity	36	2.3504
CC	GO:0019866	organelle inner membrane	36	-1.58834
BP	GO:0030900	forebrain development	35	1.82851
BP	GO:0031667	response to nutrient levels	35	1.72753
BP	GO:0042060	wound healing	34	1.70036
CC	GO:0005788	endoplasmic reticulum lumen	34	1.64195
BP	GO:0043010	camera-type eye development	34	1.60338
CC	GO:0005743	mitochondrial inner membrane	33	-1.82206
CC	GO:0043025	neuronal cell body	33	-1.56704
BP	GO:1901615	organic hydroxy compound metabolic process	32	1.82353
BP	GO:0051216	cartilage development	32	1.77569
BP	GO:0048762	mesenchymal cell differentiation	31	1.73514
BP	GO:0015980	energy derivation by oxidation of organic compounds	31	-1.61969
BP	GO:0040013	negative regulation of locomotion	30	2.12528
BP	GO:0090092	regulation of transmembrane receptor protein serine/threonine kinase signaling pathway	30	1.93204
BP	GO:0090287	regulation of cellular response to growth factor stimulus	30	1.72912
BP	GO:0060828	regulation of canonical Wnt signaling pathway	29	1.97271
BP	GO:0030178	negative regulation of Wnt signaling pathway	29	1.75795
BP	GO:0009165	nucleotide biosynthetic process	29	-1.80059
BP	GO:1901293	nucleoside phosphate biosynthetic process	29	-1.80059
BP	GO:0014706	striated muscle tissue development	28	1.71937
BP	GO:0006397	mRNA processing	28	-1.60626
MF	GO:0004930	G protein-coupled receptor activity	27	1.81336
BP	GO:0072522	purine-containing compound biosynthetic process	27	-1.78964
BP	GO:0001763	morphogenesis of a branching structure	27	1.73147
BP	GO:0045165	cell fate commitment	26	1.91992
BP	GO:0006164	purine nucleotide biosynthetic process	26	-1.78181
BP	GO:0045333	cellular respiration	26	-1.75551
BP	GO:0002757	immune response-activating signaling pathway	26	-1.58962
BP	GO:0002764	immune response-regulating signaling pathway	26	-1.58962
BP	GO:0030336	negative regulation of cell migration	25	1.87381
BP	GO:2000146	negative regulation of cell motility	25	1.87381
BP	GO:0001837	epithelial to mesenchymal transition	25	1.80466
BP	GO:0048738	cardiac muscle tissue development	25	1.71146
BP	GO:0061138	morphogenesis of a branching epithelium	25	1.66669
MF	GO:0008233	peptidase activity	25	1.65448
BP	GO:0048705	skeletal system morphogenesis	25	1.62689
BP	GO:0001818	negative regulation of cytokine production	25	1.60705
CC	GO:0098798	mitochondrial protein-containing complex	24	-2.11586
BP	GO:0006066	alcohol metabolic process	24	1.9593
CC	GO:0045121	membrane raft	24	1.71041
CC	GO:0098857	membrane microdomain	24	1.71041
BP	GO:0022900	electron transport chain	24	-1.68185
BP	GO:0072073	kidney epithelium development	24	1.62494
BP	GO:0006119	oxidative phosphorylation	23	-1.99972
BP	GO:0009060	aerobic respiration	23	-1.99972
BP	GO:0048754	branching morphogenesis of an epithelial tube	23	1.83478
BP	GO:0009615	response to virus	23	-1.82271
CC	GO:0098800	inner mitochondrial membrane protein complex	22	-2.25493
BP	GO:0010721	negative regulation of cell development	22	1.78684
BP	GO:0031214	biomineral tissue development	22	1.73616
BP	GO:0021537	telencephalon development	22	1.69562
BP	GO:0022904	respiratory electron transport chain	21	-2.00353
BP	GO:0090090	negative regulation of canonical Wnt signaling pathway	21	1.68343
BP	GO:0072006	nephron development	21	1.65218
MF	GO:0019838	growth factor binding	21	1.60304
BP	GO:0042773	ATP synthesis coupled electron transport	20	-2.18012
BP	GO:0042775	mitochondrial ATP synthesis coupled electron transport	20	-2.18012
BP	GO:0072009	nephron epithelium development	20	1.68568
BP	GO:0016331	morphogenesis of embryonic epithelium	20	1.65867
BP	GO:0048608	reproductive structure development	20	1.58126
BP	GO:0061458	reproductive system development	20	1.58126
MF	GO:0001664	G protein-coupled receptor binding	19	1.89286
BP	GO:0019221	cytokine-mediated signaling pathway	19	-1.79222
BP	GO:0010717	regulation of epithelial to mesenchymal transition	19	1.67286
BP	GO:0071772	response to BMP	18	2.16923
BP	GO:0030036	actin cytoskeleton organization	18	2.16923
BP	GO:0042476	odontogenesis	18	2.08989
CC	GO:0005746	mitochondrial respirasome	18	-2.09057
CC	GO:0070469	respirasome	18	-2.09057
CC	GO:0098803	respiratory chain complex	18	-2.09057
BP	GO:0042445	hormone metabolic process	18	1.96423
BP	GO:0019646	aerobic electron transport chain	18	-2.00398
BP	GO:0035148	tube formation	18	1.88504
BP	GO:0051147	regulation of muscle cell differentiation	18	1.76253
BP	GO:0061326	renal tubule development	18	1.71783
MF	GO:0005125	cytokine activity	17	2.13461
BP	GO:0035270	endocrine system development	17	1.82556
BP	GO:0001657	ureteric bud development	17	1.82363
BP	GO:0001823	mesonephros development	17	1.82363
BP	GO:0072163	mesonephric epithelium development	17	1.82363
BP	GO:0072164	mesonephric tubule development	17	1.82363
BP	GO:0060993	kidney morphogenesis	17	1.82136
BP	GO:0050792	regulation of viral process	17	-1.84964
BP	GO:0061333	renal tubule morphogenesis	17	1.7703
BP	GO:0009952	anterior/posterior pattern specification	17	1.67726
BP	GO:0009142	nucleoside triphosphate biosynthetic process	17	-1.63972
BP	GO:0072080	nephron tubule development	17	1.60591
BP	GO:1902284	neuron projection extension involved in neuron projection guidance	16	2.24784
BP	GO:0051607	defense response to virus	16	-2.13817
BP	GO:0001704	formation of primary germ layer	16	1.96946
BP	GO:0072175	epithelial tube formation	16	1.77654
BP	GO:0120254	olefinic compound metabolic process	16	1.70999
BP	GO:0000280	nuclear division	16	1.70865
BP	GO:0002065	columnar/cuboidal epithelial cell differentiation	16	1.6787
BP	GO:0021543	pallium development	16	1.67642
BP	GO:0072028	nephron morphogenesis	16	1.66299
BP	GO:0072078	nephron tubule morphogenesis	16	1.66299
BP	GO:0072088	nephron epithelium morphogenesis	16	1.66299
BP	GO:0050680	negative regulation of epithelial cell proliferation	16	1.60715
BP	GO:0170033	L-amino acid metabolic process	16	-1.72575
BP	GO:0042475	odontogenesis of dentin-containing tooth	15	2.09068
BP	GO:0007599	hemostasis	15	1.98293
BP	GO:0001838	embryonic epithelial tube formation	15	1.83503
CC	GO:0030666	endocytic vesicle membrane	15	1.83498
BP	GO:0090101	negative regulation of transmembrane receptor protein serine/threonine kinase signaling pathway	15	1.83127
BP	GO:0060021	roof of mouth development	15	1.76761
BP	GO:0045744	negative regulation of G protein-coupled receptor signaling pathway	15	-1.81501
BP	GO:0060675	ureteric bud morphogenesis	14	1.77225
BP	GO:0072171	mesonephric tubule morphogenesis	14	1.77225
BP	GO:1903900	regulation of viral life cycle	14	-1.84052
BP	GO:0045445	myoblast differentiation	14	1.678
BP	GO:0090100	positive regulation of transmembrane receptor protein serine/threonine kinase signaling pathway	14	1.65563
BP	GO:0009145	purine nucleoside triphosphate biosynthetic process	14	-1.64648
BP	GO:0009206	purine ribonucleoside triphosphate biosynthetic process	14	-1.64648
MF	GO:0015453	oxidoreduction-driven active transmembrane transporter activity	14	-1.62243
BP	GO:0030177	positive regulation of Wnt signaling pathway	13	1.90078
BP	GO:0033108	mitochondrial respiratory chain complex assembly	13	-2.00024
BP	GO:0030510	regulation of BMP signaling pathway	13	1.88551
BP	GO:0007596	blood coagulation	13	1.81578
BP	GO:0050817	coagulation	13	1.81578
MF	GO:0008083	growth factor activity	13	1.77842
BP	GO:0021953	central nervous system neuron differentiation	13	1.75869
BP	GO:0140014	mitotic nuclear division	13	1.67124
BP	GO:0030856	regulation of epithelial cell differentiation	13	1.65098
BP	GO:0032411	positive regulation of transporter activity	13	-1.65389
BP	GO:0050768	negative regulation of neurogenesis	13	1.58713
BP	GO:0051961	negative regulation of nervous system development	13	1.58713
BP	GO:0002218	activation of innate immune response	13	-1.59971
BP	GO:0034308	primary alcohol metabolic process	12	2.12413
BP	GO:0048332	mesoderm morphogenesis	12	2.03062
BP	GO:2000027	regulation of animal organ morphogenesis	12	1.89271
BP	GO:0001658	branching involved in ureteric bud morphogenesis	12	1.68845
BP	GO:0002758	innate immune response-activating signaling pathway	12	-1.64987
BP	GO:0060759	regulation of response to cytokine stimulus	12	-1.63997
BP	GO:0021761	limbic system development	12	1.5939
BP	GO:0098700	neurotransmitter loading into synaptic vesicle	12	-1.46098
MF	GO:0004865	protein serine/threonine phosphatase inhibitor activity	12	-1.68611
BP	GO:0032526	response to retinoic acid	11	2.05411
BP	GO:0001707	mesoderm formation	11	1.93876
BP	GO:0034109	homotypic cell-cell adhesion	11	1.86583
CC	GO:0005681	spliceosomal complex	11	-1.91226
CC	GO:0005796	Golgi lumen	11	1.80899
BP	GO:0061053	somite development	11	1.77182
MF	GO:0030165	PDZ domain binding	11	1.74851
BP	GO:0001841	neural tube formation	11	1.62236
BP	GO:0014020	primary neural tube formation	11	1.62236
BP	GO:0008277	regulation of G protein-coupled receptor signaling pathway	11	-2.36246

## Sheet: Table S8
Table S8. GSEA results using Gene Ontology upon treatment with 30 mM Phe (p-value < 0.05, Gene set size > 10).
Ontology	Ontology ID	Description	Gene set size	NES (Normalized Enrichment Score)
BP	GO:0008283	cell population proliferation	499	-1.37335
BP	GO:0141124	intracellular signaling cassette	496	-1.38312
BP	GO:0071310	cellular response to organic substance	484	-1.48916
BP	GO:0008219	cell death	481	-1.23459
BP	GO:0012501	programmed cell death	480	-1.23133
BP	GO:0048870	cell motility	461	-1.50041
BP	GO:1902531	regulation of intracellular signal transduction	456	-1.27961
BP	GO:0042127	regulation of cell population proliferation	434	-1.41661
BP	GO:0016477	cell migration	429	-1.5368
BP	GO:0009967	positive regulation of signal transduction	416	-1.26176
BP	GO:0007155	cell adhesion	415	-1.50913
BP	GO:0051240	positive regulation of multicellular organismal process	411	-1.51383
BP	GO:0006952	defense response	403	-1.86902
BP	GO:1901700	response to oxygen-containing compound	390	-1.26783
BP	GO:0006955	immune response	389	-1.88056
BP	GO:0007049	cell cycle	388	-1.258
BP	GO:0044419	biological process involved in interspecies interaction between organisms	382	-1.73543
BP	GO:0007010	cytoskeleton organization	381	-1.30357
BP	GO:2000026	regulation of multicellular organismal development	364	-1.32142
BP	GO:0050790	regulation of catalytic activity	360	-1.33078
MF	GO:0005102	signaling receptor binding	359	-1.42623
BP	GO:0040011	locomotion	354	-1.54788
BP	GO:0009607	response to biotic stimulus	352	-1.79068
BP	GO:0002682	regulation of immune system process	350	-1.70302
BP	GO:0048646	anatomical structure formation involved in morphogenesis	342	-1.30075
BP	GO:0043207	response to external biotic stimulus	340	-1.81681
BP	GO:0051707	response to other organism	339	-1.80436
BP	GO:0080134	regulation of response to stress	327	-1.46192
BP	GO:0072359	circulatory system development	327	-1.39659
BP	GO:0035295	tube development	324	-1.29545
CC	GO:0099080	supramolecular complex	322	-1.4881
BP	GO:0040012	regulation of locomotion	314	-1.45426
BP	GO:0044093	positive regulation of molecular function	312	-1.40782
BP	GO:2000145	regulation of cell motility	307	-1.49643
CC	GO:0070161	anchoring junction	304	-1.41224
BP	GO:0001775	cell activation	298	-1.62405
BP	GO:0030334	regulation of cell migration	297	-1.48495
BP	GO:0010628	positive regulation of gene expression	290	-1.46062
BP	GO:0051241	negative regulation of multicellular organismal process	289	-1.31701
BP	GO:0022402	cell cycle process	285	-1.38487
BP	GO:1901701	cellular response to oxygen-containing compound	285	-1.38056
BP	GO:1902533	positive regulation of intracellular signal transduction	281	-1.4303
BP	GO:0032101	regulation of response to external stimulus	273	-1.57253
BP	GO:0035239	tube morphogenesis	266	-1.31183
MF	GO:0140677	molecular function activator activity	259	-1.44383
BP	GO:0098609	cell-cell adhesion	259	-1.32615
BP	GO:0098542	defense response to other organism	256	-1.93095
CC	GO:0099081	supramolecular polymer	255	-1.5275
BP	GO:0034097	response to cytokine	253	-1.71671
CC	GO:0099512	supramolecular fiber	251	-1.50435
BP	GO:0002684	positive regulation of immune system process	249	-1.76914
BP	GO:0045321	leukocyte activation	243	-1.69804
BP	GO:0140546	defense response to symbiont	240	-1.95483
BP	GO:0001944	vasculature development	239	-1.42232
BP	GO:0030097	hemopoiesis	237	-1.33203
CC	GO:0009986	cell surface	235	-1.47483
BP	GO:0045597	positive regulation of cell differentiation	235	-1.35689
BP	GO:0043085	positive regulation of catalytic activity	231	-1.44235
BP	GO:0001568	blood vessel development	231	-1.3644
BP	GO:0030155	regulation of cell adhesion	229	-1.62798
BP	GO:0071345	cellular response to cytokine stimulus	228	-1.76026
BP	GO:0033993	response to lipid	223	-1.48561
BP	GO:0000278	mitotic cell cycle	221	-1.54881
BP	GO:0006954	inflammatory response	214	-1.86666
BP	GO:0045087	innate immune response	211	-1.87493
BP	GO:0051050	positive regulation of transport	209	-1.49217
BP	GO:0032880	regulation of protein localization	209	-1.31763
BP	GO:0000165	MAPK cascade	201	-1.52401
BP	GO:0030855	epithelial cell differentiation	197	-1.34433
BP	GO:0048514	blood vessel morphogenesis	197	-1.3315
BP	GO:0046649	lymphocyte activation	196	-1.55623
BP	GO:0001816	cytokine production	195	-1.75148
BP	GO:0050776	regulation of immune response	195	-1.62886
BP	GO:0031347	regulation of defense response	194	-1.72586
BP	GO:0001817	regulation of cytokine production	191	-1.75647
BP	GO:0008285	negative regulation of cell population proliferation	190	-1.40005
BP	GO:0040017	positive regulation of locomotion	189	-1.53883
BP	GO:1903047	mitotic cell cycle process	187	-1.63746
BP	GO:2000147	positive regulation of cell motility	184	-1.58105
BP	GO:0051336	regulation of hydrolase activity	184	-1.40561
BP	GO:0030335	positive regulation of cell migration	181	-1.5693
BP	GO:0010564	regulation of cell cycle process	179	-1.47718
CC	GO:0099513	polymeric cytoskeletal fiber	178	-1.54801
BP	GO:0043408	regulation of MAPK cascade	178	-1.45135
MF	GO:0050839	cell adhesion molecule binding	173	-1.39581
BP	GO:0007186	G protein-coupled receptor signaling pathway	173	-1.35642
BP	GO:0001525	angiogenesis	172	-1.46919
CC	GO:0030312	external encapsulating structure	170	-1.48566
CC	GO:0031012	extracellular matrix	170	-1.48566
BP	GO:0042327	positive regulation of phosphorylation	168	-1.34917
CC	GO:0015629	actin cytoskeleton	167	-1.40686
BP	GO:0050865	regulation of cell activation	161	-1.6559
CC	GO:0030055	cell-substrate junction	160	-1.68008
BP	GO:0050778	positive regulation of immune response	160	-1.62133
MF	GO:0005198	structural molecule activity	160	-1.49478
BP	GO:0009617	response to bacterium	157	-1.7475
BP	GO:0071396	cellular response to lipid	157	-1.59972
CC	GO:0005925	focal adhesion	156	-1.65275
BP	GO:0032103	positive regulation of response to external stimulus	156	-1.62271
BP	GO:0051301	cell division	153	-1.68203
CC	GO:0098552	side of membrane	151	-1.48429
BP	GO:0002521	leukocyte differentiation	149	-1.52457
BP	GO:0042110	T cell activation	146	-1.54861
BP	GO:0030162	regulation of proteolysis	144	-1.36589
BP	GO:0045785	positive regulation of cell adhesion	143	-1.76551
BP	GO:0002252	immune effector process	143	-1.6093
BP	GO:0002694	regulation of leukocyte activation	139	-1.67647
CC	GO:0062023	collagen-containing extracellular matrix	138	-1.43294
BP	GO:0000226	microtubule cytoskeleton organization	138	-1.37643
BP	GO:0007346	regulation of mitotic cell cycle	136	-1.51902
BP	GO:0044770	cell cycle phase transition	136	-1.46843
BP	GO:0019221	cytokine-mediated signaling pathway	133	-2.10236
BP	GO:0050673	epithelial cell proliferation	132	-1.41469
BP	GO:0043410	positive regulation of MAPK cascade	129	-1.49165
BP	GO:0009615	response to virus	128	-1.93982
BP	GO:0022407	regulation of cell-cell adhesion	128	-1.48369
MF	GO:0030545	signaling receptor regulator activity	126	-1.64823
BP	GO:0022411	cellular component disassembly	125	-1.41655
BP	GO:0051249	regulation of lymphocyte activation	123	-1.54341
BP	GO:1903131	mononuclear cell differentiation	122	-1.52781
BP	GO:0002831	regulation of response to biotic stimulus	121	-1.69973
BP	GO:0002683	negative regulation of immune system process	121	-1.49664
BP	GO:0002253	activation of immune response	120	-1.49796
BP	GO:0031589	cell-substrate adhesion	120	-1.38411
MF	GO:0030546	signaling receptor activator activity	119	-1.73825
BP	GO:0006935	chemotaxis	119	-1.6845
BP	GO:0042330	taxis	119	-1.6845
BP	GO:0001819	positive regulation of cytokine production	118	-1.78889
BP	GO:0016032	viral process	117	-1.85035
BP	GO:0051276	chromosome organization	117	-1.77136
MF	GO:0048018	receptor ligand activity	117	-1.73387
BP	GO:0032102	negative regulation of response to external stimulus	117	-1.38788
BP	GO:0031349	positive regulation of defense response	116	-1.75095
BP	GO:0044772	mitotic cell cycle phase transition	116	-1.51886
BP	GO:1901987	regulation of cell cycle phase transition	115	-1.47577
BP	GO:0002764	immune response-regulating signaling pathway	114	-1.55513
BP	GO:0050678	regulation of epithelial cell proliferation	114	-1.40783
BP	GO:0002757	immune response-activating signaling pathway	108	-1.52973
BP	GO:0002250	adaptive immune response	108	-1.43023
BP	GO:0048285	organelle fission	107	-1.8713
MF	GO:0045296	cadherin binding	107	-1.45545
BP	GO:0030098	lymphocyte differentiation	106	-1.448
BP	GO:0007159	leukocyte cell-cell adhesion	103	-1.72699
BP	GO:0051347	positive regulation of transferase activity	103	-1.51816
BP	GO:0000280	nuclear division	101	-1.94578
BP	GO:0050727	regulation of inflammatory response	101	-1.67888
CC	GO:0005874	microtubule	101	-1.45514
CC	GO:0097060	synaptic membrane	99	1.54737
BP	GO:0045088	regulation of innate immune response	99	-1.62015
BP	GO:0050867	positive regulation of cell activation	99	-1.57498
BP	GO:1903706	regulation of hemopoiesis	99	-1.40752
BP	GO:0051607	defense response to virus	98	-1.9898
BP	GO:0050900	leukocyte migration	98	-1.98054
BP	GO:0070371	ERK1 and ERK2 cascade	98	-1.58533
BP	GO:0045229	external encapsulating structure organization	98	-1.5266
BP	GO:0019058	viral life cycle	97	-1.84895
BP	GO:0045786	negative regulation of cell cycle	97	-1.59567
BP	GO:0002237	response to molecule of bacterial origin	96	-1.75444
BP	GO:0030198	extracellular matrix organization	96	-1.52606
BP	GO:0043062	extracellular structure organization	96	-1.52606
BP	GO:1901990	regulation of mitotic cell cycle phase transition	96	-1.51502
BP	GO:0050863	regulation of T cell activation	95	-1.63807
BP	GO:0002443	leukocyte mediated immunity	95	-1.50494
BP	GO:1901342	regulation of vasculature development	94	-1.52457
BP	GO:1903037	regulation of leukocyte cell-cell adhesion	93	-1.66418
CC	GO:1990351	transporter complex	93	1.36266
CC	GO:0098984	neuron to neuron synapse	93	1.35545
BP	GO:0002696	positive regulation of leukocyte activation	92	-1.64165
MF	GO:0046873	metal ion transmembrane transporter activity	92	1.34833
BP	GO:0045787	positive regulation of cell cycle	92	-1.4152
BP	GO:0033674	positive regulation of kinase activity	91	-1.53565
BP	GO:0007059	chromosome segregation	90	-2.00744
BP	GO:0032496	response to lipopolysaccharide	90	-1.77839
BP	GO:0045765	regulation of angiogenesis	90	-1.56149
CC	GO:0099572	postsynaptic specialization	89	1.35081
CC	GO:1902495	transmembrane transporter complex	88	1.53207
BP	GO:0044403	biological process involved in symbiotic interaction	88	-1.56702
CC	GO:0032279	asymmetric synapse	87	1.38562
BP	GO:0022409	positive regulation of cell-cell adhesion	86	-1.64832
CC	GO:0005819	spindle	86	-1.61536
BP	GO:0002833	positive regulation of response to biotic stimulus	86	-1.55346
BP	GO:0051251	positive regulation of lymphocyte activation	86	-1.5013
BP	GO:0070372	regulation of ERK1 and ERK2 cascade	86	-1.44835
CC	GO:0014069	postsynaptic density	84	1.35832
CC	GO:0009897	external side of plasma membrane	83	-1.7507
CC	GO:0034702	monoatomic ion channel complex	83	1.56942
BP	GO:0070661	leukocyte proliferation	83	-1.57469
BP	GO:0045089	positive regulation of innate immune response	81	-1.52668
MF	GO:0005261	monoatomic cation channel activity	81	1.42935
BP	GO:0002460	adaptive immune response based on somatic recombination of immune receptors built from immunoglobulin superfamily domains	80	-1.46245
BP	GO:0002697	regulation of immune effector process	77	-1.74463
CC	GO:0045211	postsynaptic membrane	77	1.4882
BP	GO:1902105	regulation of leukocyte differentiation	77	-1.51565
BP	GO:0090068	positive regulation of cell cycle process	77	-1.51209
BP	GO:0060326	cell chemotaxis	76	-2.02655
BP	GO:0002263	cell activation involved in immune response	76	-1.42837
BP	GO:0002768	immune response-regulating cell surface receptor signaling pathway	75	-1.74831
BP	GO:1903039	positive regulation of leukocyte cell-cell adhesion	75	-1.74503
BP	GO:0002366	leukocyte activation involved in immune response	75	-1.44163
BP	GO:0098813	nuclear chromosome segregation	74	-2.04042
MF	GO:0022836	gated channel activity	74	1.41043
BP	GO:0032943	mononuclear cell proliferation	74	-1.49599
BP	GO:0071216	cellular response to biotic stimulus	73	-1.8266
BP	GO:0034612	response to tumor necrosis factor	72	-1.6573
MF	GO:0015631	tubulin binding	72	-1.5143
BP	GO:0046651	lymphocyte proliferation	72	-1.50128
MF	GO:0005126	cytokine receptor binding	71	-2.14267
BP	GO:0140014	mitotic nuclear division	70	-2.21857
BP	GO:0002429	immune response-activating cell surface receptor signaling pathway	70	-1.73548
BP	GO:0050870	positive regulation of T cell activation	70	-1.68983
BP	GO:0010948	negative regulation of cell cycle process	70	-1.62956
CC	GO:0098687	chromosomal region	70	-1.55647
BP	GO:0045860	positive regulation of protein kinase activity	69	-1.60619
BP	GO:0071356	cellular response to tumor necrosis factor	68	-1.66165
BP	GO:0042113	B cell activation	67	-1.45441
BP	GO:0002274	myeloid leukocyte activation	65	-1.86833
BP	GO:0071219	cellular response to molecule of bacterial origin	64	-1.86799
BP	GO:0044706	multi-multicellular organism process	64	-1.6489
BP	GO:0070663	regulation of leukocyte proliferation	64	-1.55527
BP	GO:0071222	cellular response to lipopolysaccharide	63	-1.87055
BP	GO:0045930	negative regulation of mitotic cell cycle	63	-1.64208
BP	GO:1901988	negative regulation of cell cycle phase transition	63	-1.57183
BP	GO:0033002	muscle cell proliferation	63	-1.44831
BP	GO:0044703	multi-organism reproductive process	62	-1.66933
BP	GO:0002685	regulation of leukocyte migration	61	-1.85963
BP	GO:0002449	lymphocyte mediated immunity	61	-1.59173
BP	GO:0043547	positive regulation of GTPase activity	60	-1.45086
BP	GO:0097529	myeloid leukocyte migration	59	-2.15509
MF	GO:0008017	microtubule binding	59	-1.69004
BP	GO:0042098	T cell proliferation	59	-1.57684
BP	GO:0032944	regulation of mononuclear cell proliferation	59	-1.49556
CC	GO:0000793	condensed chromosome	58	-1.55496
BP	GO:0043123	positive regulation of canonical NF-kappaB signal transduction	58	-1.51459
MF	GO:0005539	glycosaminoglycan binding	58	-1.48977
BP	GO:0050670	regulation of lymphocyte proliferation	58	-1.47943
BP	GO:0019722	calcium-mediated signaling	58	-1.456
BP	GO:0030595	leukocyte chemotaxis	57	-2.20115
MF	GO:0001664	G protein-coupled receptor binding	57	-1.93005
BP	GO:0071674	mononuclear cell migration	57	-1.91122
BP	GO:0033044	regulation of chromosome organization	57	-1.83283
BP	GO:0043270	positive regulation of monoatomic ion transport	57	-1.70774
MF	GO:0005201	extracellular matrix structural constituent	57	-1.59495
BP	GO:0070374	positive regulation of ERK1 and ERK2 cascade	57	-1.56267
BP	GO:0051701	biological process involved in interaction with host	57	-1.52402
BP	GO:0000819	sister chromatid segregation	56	-2.25255
BP	GO:0007565	female pregnancy	56	-1.65372
MF	GO:0005178	integrin binding	56	-1.63891
MF	GO:0005125	cytokine activity	55	-2.2683
BP	GO:0060759	regulation of response to cytokine stimulus	55	-1.63958
BP	GO:0051091	positive regulation of DNA-binding transcription factor activity	54	-1.58531
MF	GO:0061134	peptidase regulator activity	54	-1.56111
BP	GO:1904018	positive regulation of vasculature development	54	-1.48396
BP	GO:0050792	regulation of viral process	53	-2.05231
BP	GO:0002699	positive regulation of immune effector process	53	-1.7387
BP	GO:0002703	regulation of leukocyte mediated immunity	53	-1.69571
BP	GO:0002440	production of molecular mediator of immune response	52	-1.60041
BP	GO:0000075	cell cycle checkpoint signaling	51	-1.5741
BP	GO:0045766	positive regulation of angiogenesis	51	-1.52187
BP	GO:0042742	defense response to bacterium	51	-1.51244
BP	GO:0045619	regulation of lymphocyte differentiation	51	-1.50985
CC	GO:0030496	midbody	51	-1.50019
BP	GO:0050680	negative regulation of epithelial cell proliferation	51	-1.48797
BP	GO:0001959	regulation of cytokine-mediated signaling pathway	50	-1.53717
BP	GO:0042129	regulation of T cell proliferation	49	-1.59772
BP	GO:0044409	symbiont entry into host	49	-1.59533
BP	GO:0000070	mitotic sister chromatid segregation	48	-2.22369
BP	GO:1903900	regulation of viral life cycle	48	-2.06283
BP	GO:1901991	negative regulation of mitotic cell cycle phase transition	48	-1.62188
BP	GO:0050777	negative regulation of immune response	48	-1.55295
BP	GO:0050851	antigen receptor-mediated signaling pathway	48	-1.51853
MF	GO:0005244	voltage-gated monoatomic ion channel activity	47	1.64841
MF	GO:0022832	voltage-gated channel activity	47	1.64841
BP	GO:0046718	symbiont entry into host cell	47	-1.58361
BP	GO:0002819	regulation of adaptive immune response	47	-1.52408
BP	GO:0002687	positive regulation of leukocyte migration	46	-1.83718
BP	GO:2000241	regulation of reproductive process	46	-1.72233
CC	GO:0034703	cation channel complex	46	1.62468
BP	GO:0050921	positive regulation of chemotaxis	46	-1.47313
CC	GO:0000775	chromosome, centromeric region	45	-1.78137
BP	GO:0007051	spindle organization	45	-1.72302
BP	GO:0019079	viral genome replication	44	-2.02929
MF	GO:0008201	heparin binding	44	-1.50201
CC	GO:0032432	actin filament bundle	44	-1.48336
BP	GO:0002700	regulation of production of molecular mediator of immune response	43	-1.67
BP	GO:0034341	response to type II interferon	42	-1.91969
BP	GO:0071706	tumor necrosis factor superfamily cytokine production	42	-1.79836
BP	GO:1903555	regulation of tumor necrosis factor superfamily cytokine production	42	-1.79836
MF	GO:0061135	endopeptidase regulator activity	42	-1.65972
MF	GO:0019955	cytokine binding	42	-1.57071
BP	GO:0006959	humoral immune response	41	-1.89541
BP	GO:0050729	positive regulation of inflammatory response	41	-1.78151
BP	GO:0032635	interleukin-6 production	41	-1.68638
BP	GO:0032675	regulation of interleukin-6 production	41	-1.68638
BP	GO:1902850	microtubule cytoskeleton organization involved in mitosis	41	-1.67323
BP	GO:0010595	positive regulation of endothelial cell migration	41	-1.50572
BP	GO:0032640	tumor necrosis factor production	40	-1.85892
BP	GO:0032680	regulation of tumor necrosis factor production	40	-1.85892
BP	GO:0070555	response to interleukin-1	40	-1.81363
BP	GO:0030183	B cell differentiation	40	-1.48878
CC	GO:0045111	intermediate filament cytoskeleton	39	-1.8272
BP	GO:0044839	cell cycle G2/M phase transition	39	-1.50761
BP	GO:0038061	non-canonical NF-kappaB signal transduction	39	-1.49208
BP	GO:0048525	negative regulation of viral process	38	-2.06709
MF	GO:0030414	peptidase inhibitor activity	38	-1.63881
BP	GO:0007093	mitotic cell cycle checkpoint signaling	38	-1.58007
BP	GO:0045621	positive regulation of lymphocyte differentiation	38	-1.56863
BP	GO:0051783	regulation of nuclear division	37	-2.00758
CC	GO:0072686	mitotic spindle	37	-1.78332
BP	GO:0071675	regulation of mononuclear cell migration	37	-1.75976
MF	GO:0004866	endopeptidase inhibitor activity	37	-1.72277
BP	GO:0032479	regulation of type I interferon production	37	-1.70421
BP	GO:0032606	type I interferon production	37	-1.70421
MF	GO:0022843	voltage-gated monoatomic cation channel activity	37	1.5381
BP	GO:0097530	granulocyte migration	36	-2.33993
BP	GO:0071347	cellular response to interleukin-1	36	-1.78052
BP	GO:0071346	cellular response to type II interferon	36	-1.75255
CC	GO:0000779	condensed chromosome, centromeric region	36	-1.67397
BP	GO:0002702	positive regulation of production of molecular mediator of immune response	36	-1.56217
BP	GO:0072676	lymphocyte migration	35	-1.8253
BP	GO:0002367	cytokine production involved in immune response	35	-1.66149
BP	GO:0002718	regulation of cytokine production involved in immune response	35	-1.66149
BP	GO:0051983	regulation of chromosome segregation	34	-2.20446
BP	GO:0002832	negative regulation of response to biotic stimulus	34	-1.83558
BP	GO:0002456	T cell mediated immunity	34	-1.76471
BP	GO:0051928	positive regulation of calcium ion transport	34	-1.63398
BP	GO:1990266	neutrophil migration	33	-2.39401
BP	GO:0045069	regulation of viral genome replication	33	-2.05033
BP	GO:1903557	positive regulation of tumor necrosis factor superfamily cytokine production	33	-1.84543
CC	GO:0005882	intermediate filament	33	-1.75331
BP	GO:0051092	positive regulation of NF-kappaB transcription factor activity	33	-1.64531
BP	GO:0002706	regulation of lymphocyte mediated immunity	33	-1.55247
BP	GO:0140888	interferon-mediated signaling pathway	32	-2.03724
BP	GO:0002688	regulation of leukocyte chemotaxis	32	-1.95346
BP	GO:0050000	chromosome localization	32	-1.8038
BP	GO:0007052	mitotic spindle organization	32	-1.76105
BP	GO:0033627	cell adhesion mediated by integrin	32	-1.66547
BP	GO:0060078	regulation of postsynaptic membrane potential	32	1.65555
CC	GO:0000776	kinetochore	32	-1.65444
BP	GO:0042102	positive regulation of T cell proliferation	32	-1.53281
BP	GO:0007088	regulation of mitotic nuclear division	31	-2.14832
BP	GO:0032760	positive regulation of tumor necrosis factor production	31	-1.91998
BP	GO:0032755	positive regulation of interleukin-6 production	31	-1.70716
MF	GO:0016779	nucleotidyltransferase activity	31	-1.64309
BP	GO:0071887	leukocyte apoptotic process	31	-1.56215
BP	GO:0071621	granulocyte chemotaxis	30	-2.35021
BP	GO:0034340	response to type I interferon	30	-2.10746
BP	GO:0032602	chemokine production	30	-1.62111
BP	GO:0032642	regulation of chemokine production	30	-1.62111
BP	GO:0099565	chemical synaptic transmission, postsynaptic	30	1.52596
BP	GO:0032147	activation of protein kinase activity	29	-1.83544
BP	GO:0051225	spindle assembly	29	-1.70149
BP	GO:0002720	positive regulation of cytokine production involved in immune response	29	-1.69955
CC	GO:0030175	filopodium	29	-1.63771
BP	GO:0071357	cellular response to type I interferon	28	-2.08352
BP	GO:0045071	negative regulation of viral genome replication	28	-1.99245
BP	GO:0045824	negative regulation of innate immune response	28	-1.88946
BP	GO:0002526	acute inflammatory response	28	-1.59421
BP	GO:0030593	neutrophil chemotaxis	27	-2.4135
BP	GO:0033045	regulation of sister chromatid segregation	27	-2.06062
BP	GO:0060337	type I interferon-mediated signaling pathway	27	-2.02167
BP	GO:0002690	positive regulation of leukocyte chemotaxis	27	-1.88736
BP	GO:0032481	positive regulation of type I interferon production	27	-1.8697
BP	GO:0051303	establishment of chromosome localization	27	-1.72938
BP	GO:0071677	positive regulation of mononuclear cell migration	27	-1.63272
BP	GO:0002698	negative regulation of immune effector process	27	-1.57016
BP	GO:0060079	excitatory postsynaptic potential	27	1.51658
BP	GO:0051310	metaphase chromosome alignment	26	-1.77656
MF	GO:0140375	immune receptor activity	26	-1.61147
BP	GO:0001578	microtubule bundle formation	26	-1.52849
BP	GO:1990868	response to chemokine	25	-2.30793
BP	GO:1990869	cellular response to chemokine	25	-2.30793
MF	GO:0004867	serine-type endopeptidase inhibitor activity	25	-1.66705
BP	GO:0042116	macrophage activation	25	-1.56519
CC	GO:0031091	platelet alpha granule	25	-1.56041
BP	GO:0150076	neuroinflammatory response	25	-1.5359
MF	GO:0015081	sodium ion transmembrane transporter activity	24	2.10445
BP	GO:0007091	metaphase/anaphase transition of mitotic cell cycle	24	-1.95304
BP	GO:0044784	metaphase/anaphase transition of cell cycle	24	-1.95304
BP	GO:2000401	regulation of lymphocyte migration	24	-1.79081
BP	GO:0032722	positive regulation of chemokine production	24	-1.68201
BP	GO:0072678	T cell migration	24	-1.58923
BP	GO:0032608	interferon-beta production	24	-1.56584
BP	GO:0032648	regulation of interferon-beta production	24	-1.56584
BP	GO:0000281	mitotic cytokinesis	24	-1.53594
BP	GO:0051304	chromosome separation	23	-2.05483
BP	GO:0030071	regulation of mitotic metaphase/anaphase transition	23	-1.96397
BP	GO:1902099	regulation of metaphase/anaphase transition of cell cycle	23	-1.96397
BP	GO:0031100	animal organ regeneration	23	-1.60729
BP	GO:1905818	regulation of chromosome separation	22	-2.07105
BP	GO:0060761	negative regulation of response to cytokine stimulus	22	-1.75455
BP	GO:0140374	antiviral innate immune response	22	-1.71008
BP	GO:0002709	regulation of T cell mediated immunity	22	-1.63548
BP	GO:2001251	negative regulation of chromosome organization	22	-1.61079
BP	GO:0045669	positive regulation of osteoblast differentiation	22	-1.56409
MF	GO:0003777	microtubule motor activity	22	-1.53577
BP	GO:0070098	chemokine-mediated signaling pathway	21	-2.36299
BP	GO:0001960	negative regulation of cytokine-mediated signaling pathway	21	-1.78009
BP	GO:0000768	syncytium formation by plasma membrane fusion	21	-1.66002
BP	GO:0140253	cell-cell fusion	21	-1.66002
BP	GO:0032757	positive regulation of interleukin-8 production	21	-1.56261
BP	GO:0019730	antimicrobial humoral response	20	-2.16219
BP	GO:0022617	extracellular matrix disassembly	20	-1.97253
BP	GO:0098586	cellular response to virus	20	-1.8787
BP	GO:0043903	regulation of biological process involved in symbiotic interaction	20	-1.70856
BP	GO:2000403	positive regulation of lymphocyte migration	20	-1.61007
BP	GO:0002312	B cell activation involved in immune response	20	-1.56301
BP	GO:0070936	protein K48-linked ubiquitination	20	-1.53068
BP	GO:0002548	monocyte chemotaxis	19	-2.07747
BP	GO:0045103	intermediate filament-based process	19	-1.76167
BP	GO:0031341	regulation of cell killing	19	-1.70992
BP	GO:0002220	innate immune response activating cell surface receptor signaling pathway	19	-1.63274
MF	GO:0042379	chemokine receptor binding	18	-2.28955
BP	GO:0051306	mitotic sister chromatid separation	18	-1.95319
BP	GO:0045104	intermediate filament cytoskeleton organization	18	-1.80627
BP	GO:0033628	regulation of cell adhesion mediated by integrin	18	-1.7651
BP	GO:0032728	positive regulation of interferon-beta production	18	-1.7243
BP	GO:0052372	modulation by symbiont of entry into host	18	-1.69216
BP	GO:0007520	myoblast fusion	18	-1.67065
BP	GO:0014823	response to activity	18	-1.61306
MF	GO:0003725	double-stranded RNA binding	18	-1.56835
BP	GO:0010965	regulation of mitotic sister chromatid separation	17	-1.96949
BP	GO:0090307	mitotic spindle assembly	17	-1.79252
BP	GO:0007080	mitotic metaphase chromosome alignment	17	-1.71468
BP	GO:0001910	regulation of leukocyte mediated cytotoxicity	17	-1.68976
BP	GO:0001954	positive regulation of cell-matrix adhesion	17	-1.62757
BP	GO:0046578	regulation of Ras protein signal transduction	17	1.6861
BP	GO:0002711	positive regulation of T cell mediated immunity	17	-1.56762
MF	GO:0016410	N-acyltransferase activity	17	-1.54579
BP	GO:0140353	lipid export from cell	17	-1.54568
BP	GO:0032330	regulation of chondrocyte differentiation	17	-1.54481
BP	GO:0035456	response to interferon-beta	16	-2.07904
BP	GO:0032729	positive regulation of type II interferon production	16	-1.68901
BP	GO:0048524	positive regulation of viral process	16	-1.59377
BP	GO:0002704	negative regulation of leukocyte mediated immunity	16	-1.58539
BP	GO:0055006	cardiac cell development	16	-1.58236
BP	GO:0001913	T cell mediated cytotoxicity	16	-1.58025
BP	GO:0030858	positive regulation of epithelial cell differentiation	16	-1.55141
MF	GO:0008009	chemokine activity	15	-2.35599
BP	GO:0048247	lymphocyte chemotaxis	15	-2.02892
BP	GO:0031424	keratinization	15	-1.78416
BP	GO:0032613	interleukin-10 production	15	-1.76645
BP	GO:0032653	regulation of interleukin-10 production	15	-1.76645
BP	GO:0061437	renal system vasculature development	15	-1.71774
BP	GO:0061440	kidney vasculature development	15	-1.71774
BP	GO:0072012	glomerulus vasculature development	15	-1.71774
BP	GO:0046596	regulation of viral entry into host cell	15	-1.62982
BP	GO:0015807	L-amino acid transport	15	1.59072
CC	GO:0005871	kinesin complex	15	-1.54178
BP	GO:0033047	regulation of mitotic sister chromatid segregation	14	-1.85897
BP	GO:0051784	negative regulation of nuclear division	14	-1.84406
BP	GO:0045109	intermediate filament organization	14	-1.82681
BP	GO:0008608	attachment of spindle microtubules to kinetochore	14	-1.78652
BP	GO:0009954	proximal/distal pattern formation	14	1.83537
CC	GO:0045095	keratin filament	14	-1.66734
BP	GO:0031343	positive regulation of cell killing	14	-1.61555
BP	GO:2000406	positive regulation of T cell migration	14	-1.52364
BP	GO:0061844	antimicrobial humoral immune response mediated by antimicrobial peptide	13	-2.19087
MF	GO:0005272	sodium channel activity	13	1.9903
BP	GO:1905820	positive regulation of chromosome separation	13	-1.84149
BP	GO:0032733	positive regulation of interleukin-10 production	13	-1.83807
BP	GO:0045839	negative regulation of mitotic nuclear division	13	-1.82422
BP	GO:0150077	regulation of neuroinflammatory response	13	-1.74641
BP	GO:0036230	granulocyte activation	13	-1.73334
BP	GO:0030574	collagen catabolic process	13	-1.71128
BP	GO:0006953	acute-phase response	13	-1.63232
BP	GO:0090077	foam cell differentiation	13	-1.60361
BP	GO:0019083	viral transcription	13	-1.58764
BP	GO:0061081	positive regulation of myeloid leukocyte cytokine production involved in immune response	13	-1.56494
BP	GO:0001912	positive regulation of leukocyte mediated cytotoxicity	13	-1.53774
BP	GO:0007094	mitotic spindle assembly checkpoint signaling	12	-1.75404
BP	GO:0031577	spindle checkpoint signaling	12	-1.75404
BP	GO:0033046	negative regulation of sister chromatid segregation	12	-1.75404
BP	GO:0033048	negative regulation of mitotic sister chromatid segregation	12	-1.75404
BP	GO:0045841	negative regulation of mitotic metaphase/anaphase transition	12	-1.75404
BP	GO:0051985	negative regulation of chromosome segregation	12	-1.75404
BP	GO:0071173	spindle assembly checkpoint signaling	12	-1.75404
BP	GO:0071174	mitotic spindle checkpoint signaling	12	-1.75404
BP	GO:1902100	negative regulation of metaphase/anaphase transition of cell cycle	12	-1.75404
BP	GO:1905819	negative regulation of chromosome separation	12	-1.75404
BP	GO:2000816	negative regulation of mitotic sister chromatid separation	12	-1.75404
BP	GO:0045840	positive regulation of mitotic nuclear division	12	-1.71181
BP	GO:0010742	macrophage derived foam cell differentiation	12	-1.70203
BP	GO:0048265	response to pain	12	-1.6227
BP	GO:0001914	regulation of T cell mediated cytotoxicity	12	-1.60011
BP	GO:0043030	regulation of macrophage activation	12	-1.57891
BP	GO:0009620	response to fungus	12	-1.57217
BP	GO:1903729	regulation of plasma membrane organization	12	-1.56957
BP	GO:1904645	response to amyloid-beta	12	-1.5505
BP	GO:1902177	positive regulation of oxidative stress-induced intrinsic apoptotic signaling pathway	12	-1.39845
BP	GO:0042119	neutrophil activation	11	-1.7903
BP	GO:0022602	ovulation cycle process	11	-1.65548
BP	GO:0002335	mature B cell differentiation	11	-1.63096
CC	GO:0005891	voltage-gated calcium channel complex	11	1.63353
MF	GO:0015179	L-amino acid transmembrane transporter activity	11	1.62851
BP	GO:1903901	negative regulation of viral life cycle	11	-1.54465
BP	GO:1902622	regulation of neutrophil migration	11	-1.54451

## Sheet: Table S9
Table S9. GSEA results using Reactome upon treatment with 2.5 mM Phe (p-value < 0.05, Gene set size > 10).
Reactome ID	Description	Gene set size	NES (Normalized Enrichment Score)
R-HSA-392499	Metabolism of proteins	164	-2.08078
R-HSA-1430728	Metabolism	161	-2.24874
R-HSA-162582	Signal Transduction	140	1.84448
R-HSA-5663205	Infectious disease	100	-2.28272
R-HSA-8953897	Cellular responses to stimuli	90	-2.54567
R-HSA-168256	Immune System	90	-1.62186
R-HSA-2262752	Cellular responses to stress	87	-2.44821
R-HSA-9824446	Viral Infection Pathways	87	-2.42628
R-HSA-8953854	Metabolism of RNA	76	-2.65987
R-HSA-72766	Translation	64	-2.82806
R-HSA-376176	Signaling by ROBO receptors	55	-2.11402
R-HSA-1428517	Aerobic respiration and respiratory electron transport	53	-2.45562
R-HSA-9010553	Regulation of expression of SLITs and ROBOs	53	-2.20134
R-HSA-71291	Metabolism of amino acids and derivatives	50	-2.63091
R-HSA-1280215	Cytokine Signaling in Immune system	48	-1.96048
R-HSA-168255	Influenza Infection	45	-2.83325
R-HSA-163200	Respiratory electron transport, ATP synthesis by chemiosmotic coupling, and heat production by uncoupling proteins.	45	-2.51474
R-HSA-1799339	SRP-dependent cotranslational protein targeting to membrane	44	-3.06804
R-HSA-72312	rRNA processing	43	-2.95304
R-HSA-8868773	rRNA processing in the nucleus and cytosol	42	-2.99679
R-HSA-168273	Influenza Viral RNA Transcription and Replication	42	-2.92036
R-HSA-72613	Eukaryotic Translation Initiation	41	-2.88871
R-HSA-72737	Cap-dependent Translation Initiation	41	-2.88871
R-HSA-6791226	Major pathway of rRNA processing in the nucleolus and cytosol	40	-3.01585
R-HSA-927802	Nonsense-Mediated Decay (NMD)	40	-2.91488
R-HSA-975957	Nonsense Mediated Decay (NMD) enhanced by the Exon Junction Complex (EJC)	40	-2.91488
R-HSA-9711097	Cellular response to starvation	39	-3.05773
R-HSA-2408522	Selenoamino acid metabolism	39	-2.98725
R-HSA-156827	L13a-mediated translational silencing of Ceruloplasmin expression	39	-2.98235
R-HSA-72689	Formation of a pool of free 40S subunits	39	-2.98235
R-HSA-72706	GTP hydrolysis and joining of the 60S ribosomal subunit	39	-2.98235
R-HSA-156842	Eukaryotic Translation Elongation	39	-2.98204
R-HSA-72764	Eukaryotic Translation Termination	39	-2.9761
R-HSA-9633012	Response of EIF2AK4 (GCN2) to amino acid deficiency	38	-3.0309
R-HSA-156902	Peptide chain elongation	38	-3.0309
R-HSA-192823	Viral mRNA Translation	38	-3.0309
R-HSA-2408557	Selenocysteine synthesis	38	-3.0309
R-HSA-975956	Nonsense Mediated Decay (NMD) independent of the Exon Junction Complex (EJC)	38	-3.0309
R-HSA-611105	Respiratory electron transport	34	-2.51909
R-HSA-372790	Signaling by GPCR	33	1.91941
R-HSA-9006934	Signaling by Receptor Tyrosine Kinases	32	1.66527
R-HSA-9711123	Cellular response to chemical stress	32	-1.56782
R-HSA-162906	HIV Infection	26	-1.92909
R-HSA-388396	GPCR downstream signalling	26	1.66685
R-HSA-449147	Signaling by Interleukins	26	-1.64781
R-HSA-913531	Interferon Signaling	22	-2.22384
R-HSA-68886	M Phase	20	-1.64714
R-HSA-1474244	Extracellular matrix organization	19	2.1785
R-HSA-72649	Translation initiation complex formation	18	-2.38259
R-HSA-72662	Activation of the mRNA upon binding of the cap-binding complex and eIFs, and subsequent binding to 43S	18	-2.38259
R-HSA-72695	Formation of the ternary complex, and subsequently, the 43S complex	18	-2.38259
R-HSA-72702	Ribosomal scanning and start codon recognition	18	-2.38259
R-HSA-6799198	Complex I biogenesis	18	-2.1597
R-HSA-1852241	Organelle biogenesis and maintenance	18	-1.64747
R-HSA-162909	Host Interactions of HIV factors	17	-1.69511
R-HSA-500792	GPCR ligand binding	16	2.13196
R-HSA-909733	Interferon alpha/beta signaling	16	-2.24775
R-HSA-2555396	Mitotic Metaphase and Anaphase	15	-1.74357
R-HSA-68882	Mitotic Anaphase	15	-1.74357
R-HSA-69306	DNA Replication	14	-1.70935
R-HSA-5628897	TP53 Regulates Metabolic Genes	14	-1.62509
R-HSA-9834899	Specification of the neural plate border	14	1.76207
R-HSA-2467813	Separation of Sister Chromatids	13	-1.66643
R-HSA-69275	G2/M Transition	13	-1.66643
R-HSA-69002	DNA Replication Pre-Initiation	13	-1.66643
R-HSA-1236974	ER-Phagosome pathway	13	-1.66643
R-HSA-1236975	Antigen processing-Cross presentation	13	-1.66643
R-HSA-9837999	Mitochondrial protein degradation	13	-1.62912
R-HSA-3238698	WNT ligand biogenesis and trafficking	13	1.72031
R-HSA-5661231	Metallothioneins bind metals	13	-1.58387
R-HSA-1474290	Collagen formation	12	2.15467
R-HSA-1474228	Degradation of the extracellular matrix	12	2.00044
R-HSA-9709957	Sensory Perception	12	1.87478
R-HSA-1592230	Mitochondrial biogenesis	12	-1.64255
R-HSA-9832991	Formation of the posterior neural plate	12	1.51736
R-HSA-1650814	Collagen biosynthesis and modifying enzymes	11	2.25882
R-HSA-8948216	Collagen chain trimerization	11	2.25882
R-HSA-1169410	Antiviral mechanism by IFN-stimulated genes	11	-1.89081
R-HSA-9609507	Protein localization	11	-1.66833
R-HSA-8980692	RHOA GTPase cycle	11	1.64039

## Sheet: Table S10
Table S10. GSEA results using Reactome upon treatment with 5 mM Phe (p-value < 0.05, Gene set size > 10).
Reactome ID	Description	Gene set size	NES (Normlized Enrichment Score)
R-HSA-9709957	Sensory Perception	15	1.7529
R-HSA-9837999	Mitochondrial protein degradation	13	1.5316
R-HSA-373080	Class B/2 (Secretin family receptors)	12	1.57772
R-HSA-8939211	ESR-mediated signaling	11	-1.87332
R-HSA-196849	Metabolism of water-soluble vitamins and cofactors	11	1.45714
R-HSA-196854	Metabolism of vitamins and cofactors	11	1.51232
R-HSA-1989781	PPARA activates gene expression	11	1.47384
R-HSA-400206	Regulation of lipid metabolism by PPARalpha	11	1.47384
R-HSA-375165	NCAM signaling for neurite outgrowth	11	1.45714

## Sheet: Table S11
Table S11. GSEA results using Reactome upon treatment with 10 mM Phe (p-value < 0.05, Gene set size > 10).
Reactome ID	Description	Gene set size	NES (Normalized Enrichment Score)
R-HSA-162582	Signal Transduction	197	1.392
R-HSA-168256	Immune System	106	-1.7367
R-HSA-1280215	Cytokine Signaling in Immune system	57	-2.45413
R-HSA-1474244	Extracellular matrix organization	37	2.11989
R-HSA-195721	Signaling by WNT	30	1.61927
R-HSA-913531	Interferon Signaling	26	-2.91731
R-HSA-1428517	Aerobic respiration and respiratory electron transport	26	-1.58357
R-HSA-8953854	Metabolism of RNA	25	-1.65553
R-HSA-163200	Respiratory electron transport, ATP synthesis by chemiosmotic coupling, and heat production by uncoupling proteins.	21	-1.72635
R-HSA-1474228	Degradation of the extracellular matrix	20	1.69853
R-HSA-9013148	CDC42 GTPase cycle	20	1.5876
R-HSA-611105	Respiratory electron transport	19	-1.6434
R-HSA-909733	Interferon alpha/beta signaling	16	-2.9961
R-HSA-418594	G alpha (i) signalling events	16	-2.00419
R-HSA-373076	Class A/1 (Rhodopsin-like receptors)	16	-1.67577
R-HSA-373080	Class B/2 (Secretin family receptors)	15	1.81752
R-HSA-1169410	Antiviral mechanism by IFN-stimulated genes	14	-2.15279
R-HSA-375165	NCAM signaling for neurite outgrowth	14	1.65714
R-HSA-1474290	Collagen formation	14	1.60765
R-HSA-8939211	ESR-mediated signaling	13	-1.70631
R-HSA-9758941	Gastrulation	13	1.67164
R-HSA-397795	G-protein beta:gamma signalling	13	-1.58736
R-HSA-8964616	G beta:gamma signalling through CDC42	13	-1.58736
R-HSA-2022090	Assembly of collagen fibrils and other multimeric structures	12	1.704
R-HSA-375276	Peptide ligand-binding receptors	11	-1.85794
R-HSA-3000171	Non-integrin membrane-ECM interactions	11	1.68772
R-HSA-3000178	ECM proteoglycans	11	1.68772
R-HSA-9006936	Signaling by TGFB family members	11	1.66669
R-HSA-9834899	Specification of the neural plate border	11	1.62771

## Sheet: Table S12
Table S12. GSEA results using Reactome upon treatment with 30 mM Phe (p-value < 0.05, Gene set size > 10).
Reactome ID	Description	Gene set size	NES (Normalized Enrichment Score)
R-HSA-168256	Immune System	492	-1.64111
R-HSA-168249	Innate Immune System	259	-1.36789
R-HSA-1280215	Cytokine Signaling in Immune system	216	-2.1484
R-HSA-109582	Hemostasis	167	-1.41998
R-HSA-6798695	Neutrophil degranulation	144	-1.37139
R-HSA-372790	Signaling by GPCR	133	-1.68395
R-HSA-449147	Signaling by Interleukins	130	-1.99589
R-HSA-1640170	Cell Cycle	129	-1.73843
R-HSA-388396	GPCR downstream signalling	117	-1.74881
R-HSA-1474244	Extracellular matrix organization	109	-1.58914
R-HSA-69278	Cell Cycle, Mitotic	106	-1.86512
R-HSA-112316	Neuronal System	96	1.74413
R-HSA-500792	GPCR ligand binding	90	-1.81689
R-HSA-9679506	SARS-CoV Infections	88	-1.42483
R-HSA-913531	Interferon Signaling	77	-2.16201
R-HSA-195258	RHO GTPase Effectors	76	-1.51726
R-HSA-68886	M Phase	67	-1.79921
R-HSA-373076	Class A/1 (Rhodopsin-like receptors)	66	-1.91567
R-HSA-69620	Cell Cycle Checkpoints	60	-1.85459
R-HSA-9013149	RAC1 GTPase cycle	58	-1.53367
R-HSA-418594	G alpha (i) signalling events	53	-1.93068
R-HSA-416476	G alpha (q) signalling events	49	-1.66384
R-HSA-375276	Peptide ligand-binding receptors	46	-1.97421
R-HSA-2555396	Mitotic Metaphase and Anaphase	45	-1.86634
R-HSA-68882	Mitotic Anaphase	45	-1.86634
R-HSA-211859	Biological oxidations	43	-1.49796
R-HSA-1169410	Antiviral mechanism by IFN-stimulated genes	38	-1.73058
R-HSA-453279	Mitotic G1 phase and G1/S transition	38	-1.62843
R-HSA-453274	Mitotic G2-G2/M phases	38	-1.50731
R-HSA-202733	Cell surface interactions at the vascular wall	37	-1.58847
R-HSA-69275	G2/M Transition	37	-1.52828
R-HSA-6785807	Interleukin-4 and Interleukin-13 signaling	36	-2.03396
R-HSA-2467813	Separation of Sister Chromatids	36	-1.88348
R-HSA-446652	Interleukin-1 family signaling	36	-1.62178
R-HSA-68877	Mitotic Prometaphase	35	-2.06549
R-HSA-909733	Interferon alpha/beta signaling	34	-2.4035
R-HSA-877300	Interferon gamma signaling	33	-1.9273
R-HSA-5663220	RHO GTPases Activate Formins	32	-1.6512
R-HSA-9705671	SARS-CoV-2 activates/modulates innate and adaptive immune responses	28	-1.57254
R-HSA-6805567	Keratinization	27	-2.05041
R-HSA-9820952	Respiratory Syncytial Virus Infection Pathway	27	-1.62998
R-HSA-2500257	Resolution of Sister Chromatid Cohesion	26	-1.99922
R-HSA-72203	Processing of Capped Intron-Containing Pre-mRNA	26	1.62517
R-HSA-6809371	Formation of the cornified envelope	25	-1.87627
R-HSA-9748784	Drug ADME	24	-1.94084
R-HSA-9833110	RSV-host interactions	24	-1.64282
R-HSA-1442490	Collagen degradation	24	-1.55121
R-HSA-9648025	EML4 and NUDC in mitotic spindle formation	23	-2.00336
R-HSA-168928	DDX58/IFIH1-mediated induction of interferon-alpha/beta	23	-1.65712
R-HSA-69618	Mitotic Spindle Checkpoint	21	-2.05264
R-HSA-156580	Phase II - Conjugation of compounds	21	-1.55687
R-HSA-174143	APC/C-mediated degradation of cell cycle proteins	20	-1.68721
R-HSA-453276	Regulation of mitotic cell cycle	20	-1.68721
R-HSA-1169408	ISG15 antiviral mechanism	20	-1.66183
R-HSA-6783783	Interleukin-10 signaling	19	-2.29471
R-HSA-141424	Amplification of signal from the kinetochores	18	-2.01286
R-HSA-141444	Amplification of signal from unattached kinetochores via a MAD2 inhibitory signal	18	-2.01286
R-HSA-1655829	Regulation of cholesterol biosynthesis by SREBP (SREBF)	18	1.71025
R-HSA-5668541	TNFR2 non-canonical NF-kB pathway	17	-1.5888
R-HSA-425393	Transport of inorganic cations/anions and amino acids/oligopeptides	17	1.61281
R-HSA-9725554	Differentiation of keratinocytes in interfollicular epidermis in mammalian skin	16	-1.75337
R-HSA-9734767	Developmental Cell Lineages	16	-1.75337
R-HSA-176409	APC/C:Cdc20 mediated degradation of mitotic proteins	16	-1.54488
R-HSA-176814	Activation of APC/C and APC/C:Cdc20 mediated degradation of mitotic proteins	16	-1.54488
R-HSA-380108	Chemokine receptors bind chemokines	14	-2.43232
R-HSA-112310	Neurotransmitter release cycle	14	2.01568
R-HSA-2426168	Activation of gene expression by SREBF (SREBP)	14	1.86034
R-HSA-179419	APC:Cdc20 mediated degradation of cell cycle proteins prior to satisfation of the cell cycle checkpoint	14	-1.65609
R-HSA-5654738	Signaling by FGFR2	13	1.59688
R-HSA-191273	Cholesterol biosynthesis	12	2.063
R-HSA-212676	Dopamine Neurotransmitter Release Cycle	12	1.82145
R-HSA-936440	Negative regulators of DDX58/IFIH1 signaling	12	-1.71051
R-HSA-2404192	Signaling by Type 1 Insulin-like Growth Factor 1 Receptor (IGF1R)	12	1.62084
R-HSA-2428924	IGF1R signaling cascade	12	1.62084
R-HSA-5689896	Ovarian tumor domain proteases	12	-1.56721
R-HSA-181429	Serotonin Neurotransmitter Release Cycle	11	1.72214
R-HSA-2428928	IRS-related events triggered by IGF1R	11	1.63718
R-HSA-181430	Norepinephrine Neurotransmitter Release Cycle	11	1.73907
R-HSA-210500	Glutamate Neurotransmitter Release Cycle	11	1.73907
R-HSA-112409	RAF-independent MAPK1/3 activation	15	-1.53523
R-HSA-110056	MAPK3 (ERK1) activation	15	-1.55196
